# Supplementary material for: Evaluation of four methods to identify the homozygotic sex chromosome in small populations
Source: BMC Genomics. 2022 Feb 24;23:160. doi: 10.1186/s12864-022-08393-z (PMC8867824; doi:10.1186/s12864-022-08393-z)
Supplement: Supplementary file 2 — Additional file 2: Table S1. Full raw data file, containing all values used in the calculations. [file 12864_2022_8393_MOESM2_ESM.xlsx]

## Sheet: Ark1
	golden_contig	chicken_contig_best	mapped_bases_best	mapped_reads_best	chicken_contig_secondbest	mode_M_WZ	mode_F_XA	sd_M_WZ	sd_F_XA	length_golden_contig	mean load	X5pctile	X95pctile	het_m_all	het_f_all	het_m_filtered	het_f_filtered	TrueChromosome	TrueChromosomeZorA
1	NC_024087.1	NC_001323.1	29934	2	NC_006091.5	27	1	110.296	132.446	17332	-0.0139762	-0.059261	0.0290243	NA	NA	NA	NA	LR606182.1	MT
2	NW_011950869.1	NC_006089.5	46081494	6390	NC_006088.5	181	195	277.414	362.482	30727332	-0.0024553	-0.0379411	0.0250755	15838	21096	5393	7848	LR606183.1	A
3	NW_011950870.1	NC_006094.5	40511960	4965	NC_006089.5	183	195	76.3545	106.45	24686930	0.000838878	-0.0308376	0.0291066	12662	16242	4337	5756	LR606186.1	A
4	NW_011950871.1	NC_006088.5	41605090	5566	NC_006127.5	180	193	115.798	231.239	24716123	0.00157519	-0.0333187	0.0309752	12304	10486	3766	2773	LR606187.1	A
5	NW_011950872.1	NC_006097.5	38984858	5091	NC_006127.5	181	194	84.7758	98.38	24539817	-0.00190575	-0.0294909	0.0244806	14126	15026	4479	5002	LR606185.1	A
6	NW_011950873.1	NC_006090.5	19512826	2480	NC_006111.5	180	195	113	146.908	22535033	-0.00135078	-0.0399041	0.0291545	13744	13482	4407	3500	LR606188.1	A
7	NW_011950874.1	NC_006089.5	33436562	5388	NC_006088.5	185	196	106.955	170.35	21260008	0.00417669	-0.0325991	0.0321504	16285	6227	5761	705	LR606184.1	A
8	NW_011950875.1	NC_006100.5	32948514	4503	NC_006091.5	177	192	113.752	140.567	20945089	-0.000406423	-0.0329213	0.0287077	13383	10229	4762	3336	LR606202.1	A
9	NW_011950876.1	NC_006088.5	32278132	4697	NC_006127.5	182	197	72.5443	121.873	19632027	0.00111149	-0.0293154	0.0301027	8409	8962	2768	2936	LR606185.1	A
10	NW_011950877.1	NC_006095.5	32322062	3748	NC_006088.5	182	196	64.1409	84.5935	19241040	-0.000573228	-0.0293584	0.0269192	8343	12862	2570	4471	LR606192.1	A
11	NW_011950878.1	NC_006092.5	29423280	3732	NC_006088.5	182	197	133.95	185.376	18104488	0.00121171	-0.0320497	0.0270226	4728	11039	1252	4116	LR606182.1	A
12	NW_011950879.1	NC_006099.5	27467450	3742	NC_006088.5	177	192	79.2033	108.305	17727835	-0.000113607	-0.0314667	0.0287906	9225	5750	3436	1708	LR606200.1	A
13	NW_011950880.1	NC_006098.5	27916214	3576	NC_006088.5	186	197	166.825	225.164	17447246	0.000411257	-0.0399311	0.0316191	9676	3085	3476	381	LR606189.1	A
14	NW_011950881.1	NC_006091.5	18336932	2870	NC_006088.5	183	197	105.067	133.363	17293509	-0.00347526	-0.0435113	0.0246807	3521	8428	1	2167	LR606181.1	A
15	NW_011950882.1	NC_006088.5	26777782	3629	NC_006127.5	184	197	528.619	489.317	16121296	0.00208356	-0.025446	0.0303452	12243	9632	4732	3501	LR606206.1	A
16	NW_011950883.1	NC_006090.5	16180690	2318	NC_006109.5	179	195	264.759	307.663	16234380	-0.00177435	-0.0271467	0.0237224	11531	11577	3867	3684	LR606193.1	A
17	NW_011950884.1	NC_006092.5	24885414	3404	NC_006088.5	184	196	73.1183	86.5591	15976478	0.00238263	-0.0241963	0.0290229	7533	5746	2567	1829	LR606196.1	A
18	NW_011950885.1	NC_006093.5	24295366	3140	NC_006088.5	181	196	93.2529	112.433	14831334	0.00101871	-0.0232643	0.0248709	8098	2458	3034	566	LR606191.1	A
19	NW_011950886.1	NC_006090.5	21902496	3600	NC_006088.5	184	199	216.112	231.665	13915978	0.00242045	-0.027695	0.031087	7560	6720	2667	2333	LR606182.1	A
20	NW_011950887.1	NC_006088.5	23359592	2812	NC_006127.5	180	196	65.0317	267.169	13422898	-0.000987205	-0.0286232	0.0254957	8094	4105	3196	1347	LR606197.1	A
21	NW_011950888.1	NC_006090.5	20468530	3228	NC_006088.5	186	197	59.6787	77.7007	13035929	-0.00365021	-0.0388239	0.0234671	4207	7183	847	2240	LR606195.1	A
22	NW_011950889.1	NC_006093.5	19164752	2497	NC_006089.5	184	196	262.301	322.857	13117427	-0.00031625	-0.0313546	0.0279407	6563	5890	2285	1939	LR606191.1	A
23	NW_011950890.1	NC_006096.5	20114342	2925	NC_006088.5	184	197	86.027	212.777	12938832	-0.000265506	-0.0237874	0.0259033	8334	6769	2837	1938	LR606190.1	A
24	NW_011950891.1	NC_006127.5	16283684	2872	NC_006088.5	186	99	115.958	172.29	12524172	-0.0188493	-0.0923951	0.0739839	4761	9803	847	4	LR606180.1	Z
25	NW_011950892.1	NC_006091.5	15800702	2142	NC_006088.5	182	192	52.8944	89.3739	11861544	-0.00174146	-0.0305351	0.0246558	8719	7115	2841	2160	LR606201.1	A
26	NW_011950893.1	NC_006107.5	18131716	2452	NC_006089.5	179	193	112.553	308.339	11653189	0.00124851	-0.0242085	0.0267079	8105	12620	2734	4739	LR606183.1	A
27	NW_011950894.1	NC_006091.5	16612308	2646	NC_006088.5	190	200	106.327	143.017	11333000	0.00168892	-0.0284366	0.028009	1890	12032	0	4737	LR606181.1	A
28	NW_011950895.1	NC_006101.5	14244258	1901	NC_006088.5	173	190	246.356	263.747	10761516	7.62e-05	-0.0257943	0.0280015	9633	8570	3188	2735	LR606205.1	A
29	NW_011950896.1	NC_006104.5	17236718	2342	NC_006089.5	168	185	135.674	169.369	10738426	-0.000481517	-0.02936	0.0269955	3840	5170	670	1220	LR606204.1	A
30	NW_011950897.1	NC_006088.5	17050160	2643	NC_006127.5	181	195	343.049	376.592	10606836	0.00113007	-0.0230564	0.0259373	5515	3004	2103	773	LR606187.1	A
31	NW_011950898.1	NC_006089.5	15747014	3035	NC_006088.5	186	196	65.1209	75.0279	10472645	-0.00166435	-0.0385554	0.0253748	7618	6161	3046	2029	LR606198.1	A
32	NW_011950899.1	NC_006091.5	15722362	2405	NC_006088.5	183	195	66.8035	89.3486	10372393	0.00137286	-0.0261894	0.0284898	7547	6874	2773	2406	LR606201.1	A
33	NW_011950900.1	NC_006088.5	16472082	2672	NC_006127.5	181	196	152.938	289.629	10359953	-0.000377488	-0.0348455	0.0314005	7876	6408	2394	1782	LR606199.1	A
34	NW_011950901.1	NC_006096.5	16338800	2284	NC_006088.5	179	191	82.7499	98.0094	10211343	0.000373749	-0.0268339	0.0264124	5571	9421	1903	3776	LR606190.1	A
35	NW_011950902.1	NC_006089.5	17577948	2129	NC_006088.5	179	195	55.7699	72.58	10022417	-0.0032148	-0.0299483	0.0217023	7327	7224	2870	2734	LR606198.1	A
36	NW_011950903.1	NC_006090.5	15644358	2376	NC_006088.5	185	200	90.4845	142.27	10005678	-0.000996988	-0.0294412	0.0263792	7986	6918	3039	2421	LR606182.1	A
37	NW_011950904.1	NC_006106.5	15079366	2333	NC_006102.5	175	194	161.708	201.609	10026654	0.00196962	-0.0241092	0.0267522	5829	8634	1894	2843	LR606190.1	A
38	NW_011950905.1	NC_006088.5	16619958	2249	NC_006127.5	185	200	41540.9	50540.7	9947103	-0.000793118	-0.033585	0.0322575	6400	6030	2201	1860	LR606185.1	A
39	NW_011950906.1	NC_006092.5	15133792	2166	NC_006088.5	189	200	1035.32	1197.61	9743314	0.00219756	-0.0255178	0.0290329	1061	1912	0	361	LR606182.1	A
40	NW_011950907.1	NC_006089.5	15824540	2118	NC_006088.5	184	196	263.088	392.598	9497852	-0.00154311	-0.0378591	0.0307161	3885	4704	864	1280	LR606184.1	A
41	NW_011950908.1	NC_006091.5	13581092	2249	NC_006088.5	186	199	112.259	167.893	9230743	-0.00155721	-0.051166	0.0280547	4756	7735	1357	2609	LR606181.1	A
42	NW_011950909.1	NC_006094.5	14118824	1819	NC_006088.5	183	199	44.6627	53.7492	8880045	-0.0046927	-0.033357	0.0228664	7986	8296	3302	3364	LR606186.1	A
43	NW_011950910.1	NC_006088.5	12534614	2623	NC_006089.5	189	203	75.0572	98.8303	8819292	-0.00521519	-0.0417772	0.023116	6187	5656	2045	1795	LR606194.1	A
44	NW_011950911.1	NC_006088.5	10992420	1829	NC_006127.5	177	194	713.112	933.675	8783322	-0.00200586	-0.0330053	0.0268389	5385	5574	2033	2008	LR606197.1	A
45	NW_011950912.1	NC_006091.5	9040936	1256	NC_006088.5	179	192	85.7125	161.54	8792945	-0.00770677	-0.069349	0.0277926	6459	5374	2434	1451	LR606181.1	A
46	NW_011950913.1	NC_006088.5	14918066	2071	NC_006089.5	179	195	68.3994	112.275	8699514	-0.00163248	-0.0286265	0.023554	5888	3836	1948	983	LR606203.1	A
47	NW_011950914.1	NC_006089.5	14186492	1992	NC_006088.5	183	197	73.5607	126.534	8657744	-0.00202759	-0.0458264	0.0284858	7911	5346	2922	1622	LR606184.1	A
48	NW_011950915.1	NC_006110.5	6188958	1122	NC_006088.5	164	182	108.52	317.11	8633692	0.000674623	-0.0266333	0.0263559	5305	4771	1217	1023	LR606196.1	A
49	NW_011950916.1	NC_006090.5	14522122	1557	NC_006088.5	182	197	91.3082	131.502	8382656	-0.00314531	-0.0315979	0.0260862	4307	3896	1306	1109	LR606193.1	A
50	NW_011950917.1	NC_006088.5	12357570	2121	NC_006127.5	175	193	74.8785	82.3425	8140862	-0.000344967	-0.0304864	0.0284092	5834	6868	1660	2094	LR606199.1	A
51	NW_011950918.1	NC_006091.5	12597600	1807	NC_006127.5	188	199	160.099	254.45	7932554	-0.00304063	-0.0413327	0.0283788	3089	7398	667	2650	LR606181.1	A
52	NW_011950919.1	NC_006108.5	8889280	1737	NC_006127.5	170	190	165.33	202.072	7971058	-0.00269751	-0.0358782	0.0253443	7596	6261	2095	1519	LR606186.1	A
53	NW_011950920.1	NC_006089.5	13005466	1487	NC_006088.5	185	198	48.4205	56.956	7614172	0.000826883	-0.0275408	0.0276522	5668	4441	2246	1652	LR606183.1	A
54	NW_011950921.1	NC_006090.5	11250112	1737	NC_006127.5	177	193	509.603	610.691	7515545	0.00154316	-0.0287671	0.0290685	7452	7471	2618	2538	LR606193.1	A
55	NW_011950922.1	NC_006089.5	8156618	1196	NC_006094.5	179	194	121.099	133.574	7410106	-0.00183243	-0.0374935	0.0252156	5206	4434	1904	1509	LR606184.1	A
56	NW_011950923.1	NC_006127.5	11494544	1641	NC_006088.5	185	98	523.156	482.248	7031396	0.00191882	-0.0829946	0.0901508	2646	3588	860	11	LR606180.1	Z
57	NW_011950924.1	NC_006127.5	9215880	1826	NC_006088.5	180	98	104.867	234.011	7030326	-0.00631229	-0.0717587	0.0385278	1739	2361	1	4	LR606180.1	Z
58	NW_011950925.1	NC_006088.5	10881604	2000	NC_006127.5	183	196	723.182	962.9	6943168	0.000378375	-0.0301082	0.0294104	5863	4904	2064	1670	LR606199.1	A
59	NW_011950926.1	NC_006088.5	11144050	1823	NC_006089.5	183	197	97.2509	167.316	6922550	-0.000136684	-0.054704	0.0315976	3594	2599	1209	661	LR606194.1	A
60	NW_011950927.1	NC_006101.5	9406298	1471	NC_006088.5	184	200	175.228	228.94	6666324	0.000435553	-0.0272533	0.0286052	3968	5628	1397	2206	LR606205.1	A
61	NW_011950928.1	NC_006105.5	10313508	1443	NC_006101.5	174	191	139.226	147.867	6628545	0.000323367	-0.0246612	0.0274921	2918	4103	989	1346	LR606185.1	A
62	NW_011950929.1	NC_006105.5	9743260	1583	NC_006088.5	167	186	108.115	119.584	6516776	0.000360604	-0.0276907	0.025105	5377	4799	1992	1600	LR606185.1	A
63	NW_011950930.1	NC_006098.5	10523958	1368	NC_006089.5	175	189	59.5829	72.4374	6513323	0.000440896	-0.0247037	0.0233756	5284	3694	1893	1239	LR606189.1	A
64	NW_011950931.1	NC_006092.5	8713992	1723	NC_006088.5	170	186	1098.32	1103.79	6458256	-0.00176264	-0.0333202	0.0295988	3539	5723	1137	2214	LR606182.1	A
65	NW_011950932.1	NC_006093.5	3824472	664	NC_006090.5	179	195	111.816	139.319	6427966	-0.000457087	-0.0346848	0.0297158	4236	6474	1370	2370	LR606191.1	A
66	NW_011950933.1	NC_006092.5	10463880	1356	NC_006127.5	175	193	65.2906	83.2657	6383166	-0.00157423	-0.0485344	0.0240946	3463	3358	1110	1039	LR606182.1	A
67	NW_011950934.1	NC_006088.5	10619684	1416	NC_006127.5	180	194	61.495	72.5263	6179723	0.00386784	-0.0302456	0.0326038	4949	4489	1935	1673	LR606187.1	A
68	NW_011950935.1	NC_006088.5	9390104	1675	NC_006127.5	184	200	47.9504	59.259	6156168	-0.00305363	-0.0294903	0.0266547	5104	5121	1723	1742	LR606203.1	A
69	NW_011950936.1	NC_006127.5	9759834	1622	NC_006088.5	183	99	181.797	276.599	6120357	-0.0498585	-0.0948132	0.0867139	2710	103858	698	98	LR606180.1	Z
70	NW_011950937.1	NC_006095.5	8679170	1636	NC_006127.5	180	194	287.784	744.898	6109482	-0.00520794	-0.0574566	0.0351321	3047	3663	656	821	LR606192.1	A
71	NW_011950938.1	NC_006091.5	8926672	1586	NC_006127.5	174	194	75.8313	96.8065	6095452	-0.000805528	-0.0248846	0.0266991	4144	4547	1454	1630	LR606181.1	A
72	NW_011950939.1	NC_006090.5	9940820	1324	NC_006089.5	178	195	54.4789	155.155	6080454	-0.00723603	-0.047655	0.026316	2705	1823	756	350	LR606193.1	A
73	NW_011950940.1	NC_006088.5	9289812	1502	NC_006127.5	188	201	93.0247	106.288	5941271	-0.00329777	-0.0329619	0.024485	2315	3258	798	1224	LR606185.1	A
74	NW_011950941.1	NC_006111.5	9021362	1370	NC_006088.5	165	184	75.1985	81.4138	5915304	-0.00219554	-0.0327797	0.0232603	2180	5382	674	1966	LR606188.1	A
75	NW_011950942.1	NC_006088.5	6097978	1655	NC_006089.5	193	201	107.024	117.207	5817224	-0.000662279	-0.0269234	0.0244131	3924	5263	1237	1784	LR606194.1	A
76	NW_011950943.1	NC_006088.5	9501374	1371	NC_006127.5	179	195	99.0799	234.076	5706613	-0.00149815	-0.0384873	0.0282154	4286	3194	1628	1077	LR606203.1	A
77	NW_011950944.1	NC_006102.5	8552722	1262	NC_006088.5	183	200	50.6698	63.9353	5662822	-0.000322288	-0.0245052	0.0243523	2982	3561	1026	1260	LR606189.1	A
78	NW_011950945.1	NC_006089.5	7358474	1263	NC_006088.5	181	197	144.609	255.357	5565043	-0.00181391	-0.0401399	0.0325223	4273	1731	1239	0	LR606183.1	A
79	NW_011950946.1	NC_006090.5	9392504	1168	NC_006088.5	181	195	47.31	54.233	5498149	-0.00149269	-0.0614244	0.0328448	3753	2968	1522	1068	LR606188.1	A
80	NW_011950947.1	NC_006093.5	7739012	1224	NC_006088.5	175	194	99.414	114.065	5377397	0.00143061	-0.028835	0.0282289	4540	2697	1955	1011	LR606191.1	A
81	NW_011950948.1	NC_006102.5	7674710	1501	NC_006088.5	169	191	142.127	177.281	5371318	-0.00227252	-0.0380795	0.0240303	5279	4910	1786	1620	LR606189.1	A
82	NW_011950949.1	NC_006127.5	8478344	1358	NC_006088.5	182	97	63.7341	74.556	5357531	-0.0412579	-0.0915076	0.0866196	1347	61852	245	107	LR606180.1	Z
83	NW_011950950.1	NC_006089.5	9043260	1169	NC_006088.5	185	196	72.9666	97.379	5263897	0.00340767	-0.0341256	0.0307339	4511	6261	1601	2379	LR606184.1	A
84	NW_011950951.1	NC_006127.5	4691426	1057	NC_006126.5	171	188	357.273	428.649	5248880	0.00200744	-0.0207705	0.0258801	4857	5233	1763	1823	LR606180.1	Z
85	NW_011950952.1	NC_006090.5	8225070	1384	NC_006089.5	173	192	51.9902	66.9735	5164991	0.00330335	-0.0267897	0.0311572	4148	4325	1538	1559	LR606195.1	A
86	NW_011950953.1	NC_006094.5	7873538	1229	NC_006088.5	184	198	49.9363	63.6239	5124650	-0.000980389	-0.0388156	0.0304378	2888	860	1087	118	LR606186.1	A
87	NW_011950954.1	NC_006089.5	7906946	1359	NC_006088.5	188	199	68.0403	98.1181	5096578	-0.005662	-0.0403302	0.0249989	4116	4072	1521	1485	LR606184.1	A
88	NW_011950955.1	NC_006088.5	8432720	1257	NC_006127.5	176	194	48.6101	61.8394	4955275	-0.00231787	-0.0288871	0.0213571	4720	2444	1518	473	LR606194.1	A
89	NW_011950956.1	NC_006091.5	8323122	1078	NC_006088.5	185	197	47.7395	58.1745	4946604	5.55e-05	-0.0228073	0.0237083	2499	4611	985	1951	LR606181.1	A
90	NW_011950957.1	NC_006089.5	8293310	1154	NC_006088.5	180	195	418.285	705.727	4892374	-0.00237629	-0.0270942	0.0235945	1415	4759	347	1915	LR606184.1	A
91	NW_011950958.1	NC_006091.5	7790580	1103	NC_006093.5	184	199	45.17	54.3175	4816875	-6.86e-05	-0.0309632	0.0249112	1834	1074	715	289	LR606181.1	A
92	NW_011950959.1	NC_006107.5	7397640	1093	NC_006088.5	169	191	183.708	225.436	4660645	-0.00333071	-0.0440485	0.0317484	4094	784	1498	2	LR606183.1	A
93	NW_011950960.1	NC_006092.5	7607790	938	NC_006088.5	174	194	52.5363	65.1278	4479760	0.000627435	-0.0265299	0.0264515	3128	5282	1237	2250	LR606182.1	A
94	NW_011950961.1	NC_006089.5	7216998	1301	NC_006088.5	174	188	624.115	576.117	4375509	-0.00155465	-0.0711506	0.0391088	1005	3415	124	1112	LR606184.1	A
95	NW_011950962.1	NC_006090.5	6881636	1148	NC_006127.5	182	197	40.9723	48.1891	4354270	0.00219502	-0.0235763	0.0279701	2786	3813	977	1456	LR606195.1	A
96	NW_011950963.1	NC_006089.5	7395124	837	NC_006088.5	181	197	159.987	268.114	4199857	-0.00126488	-0.0376651	0.0263488	673	3707	1	1349	LR606183.1	A
97	NW_011950964.1	NC_006099.5	6703402	865	NC_006088.5	188	200	63.4631	82.2	4198753	0.00110123	-0.0353044	0.0270371	1267	2258	249	641	LR606200.1	A
98	NW_011950965.1	NC_006090.5	6648606	944	NC_006088.5	182	196	228.226	306.586	4108556	0.000657962	-0.0255126	0.0247725	2410	4505	859	1748	LR606188.1	A
99	NW_011950966.1	NC_006113.5	5913436	950	NC_006088.5	157	174	202.386	366.006	4120447	-0.003495	-0.0305584	0.0223852	1546	1838	290	385	LR606204.1	A
100	NW_011950967.1	NC_006089.5	6785672	944	NC_006088.5	184	199	443.68	492.007	4051934	0.000466796	-0.034082	0.0302597	2431	1687	492	107	LR606184.1	A
101	NW_011950968.1	NC_006096.5	4851370	1017	NC_006088.5	182	191	62.2925	333.339	4033794	-0.000109445	-0.0266174	0.0277584	2892	1246	1036	371	LR606190.1	A
102	NW_011950969.1	NC_006089.5	6097250	1068	NC_006088.5	183	196	112.227	152.439	3957124	-0.00404319	-0.033822	0.0258476	1296	3215	309	1210	LR606184.1	A
103	NW_011950970.1	NC_006102.5	6574052	772	NC_006089.5	178	193	393.892	455.403	3972557	-0.000362528	-0.0251522	0.0223049	2127	2903	740	1069	LR606189.1	A
104	NW_011950971.1	NC_006091.5	5854904	768	NC_006089.5	185	197	92.9713	138.483	3667818	-0.00134738	-0.0396398	0.0240663	2740	2753	849	599	LR606181.1	A
105	NW_011950972.1	NC_006088.5	5673418	1013	NC_006127.5	190	196	52.0714	62.4318	3624429	-0.00080079	-0.0256898	0.0254811	2304	2153	780	740	LR606194.1	A
106	NW_011950973.1	NC_006089.5	3288254	823	NC_006088.5	184	198	259.299	330.488	3645841	-0.00521246	-0.0550865	0.0334991	948	3230	0	962	LR606198.1	A
107	NW_011950974.1	NC_006091.5	6056622	797	NC_006088.5	177	198	305.848	305.902	3605820	-0.000860491	-0.0251718	0.025108	4095	3172	1702	1187	LR606181.1	A
108	NW_011950975.1	NC_006088.5	4557674	949	NC_006127.5	189	197	69.5178	95.944	3606851	-0.000299972	-0.0340293	0.0259628	2305	2593	702	841	LR606194.1	A
109	NW_011950976.1	NC_006113.5	5074366	953	NC_006088.5	168	186	273.712	311.259	3592718	0.00255869	-0.0251874	0.0276084	1022	1820	233	623	LR606204.1	A
110	NW_011950977.1	NC_006095.5	3944974	650	NC_006115.5	165	184	65.5123	78.2922	3572664	-0.00509099	-0.0736315	0.0275319	1576	849	389	1	LR606192.1	A
111	NW_011950978.1	NC_006089.5	6165406	756	NC_006088.5	177	193	1827.04	1982.37	3564853	-0.00502692	-0.0512785	0.0323178	2073	705	656	0	LR606183.1	A
112	NW_011950979.1	NC_006088.5	5699126	937	NC_006127.5	183	194	1163.44	1313.13	3592418	0.0018708	-0.047279	0.0383956	2595	2329	604	429	LR606187.1	A
113	NW_011950980.1	NC_006088.5	5975028	701	NC_006127.5	170	187	42.8624	50.3743	3371714	2.58e-05	-0.0287477	0.0265852	1615	1766	576	605	LR606197.1	A
114	NW_011950981.1	NC_006114.5	4962086	776	NC_006089.5	163	176	5073.4	4754.64	3488393	0.000849819	-0.0241675	0.0254215	2824	1325	679	220	LR606188.1	A
115	NW_011950982.1	NC_006127.5	5286358	849	NC_006088.5	184	99	104.328	437.791	3254858	-0.0421964	-0.0955996	0.0982845	866	88798	0	242	LR606180.1	Z
116	NW_011950983.1	NC_006090.5	5378500	718	NC_006089.5	186	198	1218.42	1530.62	3191172	-8.44e-05	-0.0247228	0.0247213	3159	386	1347	0	LR606182.1	A
117	NW_011950984.1	NC_006089.5	5277322	678	NC_006088.5	186	202	88.6009	167.419	3096907	-0.00543611	-0.0395808	0.0243566	496	3095	0	1200	LR606183.1	A
118	NW_011950985.1	NC_006106.5	4967352	701	NC_006088.5	168	188	1220.5	1134.91	3081941	0.00404307	-0.0255429	0.0294739	272	327	0	0	LR606190.1	A
119	NW_011950986.1	NC_006089.5	5123480	739	NC_006088.5	184	201	60.7819	95.4237	3057061	0.000955876	-0.0328069	0.0275236	1182	397	400	46	LR606198.1	A
120	NW_011950987.1	NC_006092.5	4425940	686	NC_006127.5	188	199	24231.9	29970.3	2995743	-0.00898128	-0.0618243	0.0235077	3567	802	1363	0	LR606182.1	A
121	NW_011950988.1	NC_006127.5	4009732	920	NC_006088.5	193	99	79.9481	84.6748	2986330	-0.011364	-0.0972821	0.0431258	336	498	0	0	LR606180.1	Z
122	NW_011950989.1	NC_006090.5	4461732	779	NC_006088.5	190	199	58.0071	68.1881	2944379	-0.00619144	-0.0363236	0.0351199	518	554	3	3	LR606195.1	A
123	NW_011950990.1	NC_006127.5	4834262	696	NC_006088.5	181	195	68.6198	87.5446	2920591	-0.0390971	-0.0920648	0.0836373	1122	20455	62	5568	LR606180.1	Z
124	NW_011950991.1	NC_006096.5	3534894	661	NC_006127.5	168	187	114.486	135.992	2850928	-0.00117877	-0.0233026	0.0244292	1529	2125	270	525	LR606190.1	A
125	NW_011950992.1	NC_006114.5	3782686	869	NC_006089.5	168	184	79.481	187.918	2888686	-0.00258432	-0.0414657	0.0334703	2952	2712	1000	901	LR606188.1	A
126	NW_011950993.1	NC_006091.5	4505904	690	NC_006088.5	176	190	110.627	552.707	2828026	-0.00629651	-0.0557037	0.0214683	837	3292	0	1104	LR606181.1	A
127	NW_011950994.1	NC_006089.5	4158972	678	NC_006127.5	188	202	161.876	239.766	2678187	0.000327442	-0.0427749	0.0335639	2273	2752	772	951	LR606183.1	A
128	NW_011950995.1	NC_006095.5	3138832	728	NC_006126.5	177	193	416.372	488.241	2674303	0.00361367	-0.0197697	0.0286606	652	2305	141	845	LR606192.1	A
129	NW_011950996.1	NC_006099.5	4063474	662	NC_006088.5	174	193	87.9208	113.424	2681841	-0.00186403	-0.0600405	0.0327228	1383	1578	374	441	LR606200.1	A
130	NW_011950997.1	NC_006090.5	4326912	614	NC_006088.5	180	194	198.853	190.227	2569322	0.00258105	-0.0222728	0.0271862	2311	245	990	0	LR606182.1	A
131	NW_011950998.1	NC_006127.5	3166202	550	NC_006088.5	187	99	86.4916	112.137	2567907	0.00895247	-0.0448581	0.0985531	797	1542	0	0	LR606180.1	Z
132	NW_011950999.1	NC_006089.5	4132314	618	NC_006088.5	186	195	319.254	473.476	2489455	0.00263409	-0.0421922	0.0368205	2778	1405	1192	474	LR606184.1	A
133	NW_011951000.1	NC_006089.5	3523116	552	NC_006127.5	178	194	138.113	166.412	2417648	-0.0107587	-0.0543333	0.0455371	1072	848	268	0	LR606183.1	A
134	NW_011951001.1	NC_006127.5	3868650	634	NC_006088.5	188	100	152.728	228.462	2407462	0.0041969	-0.046986	0.0581447	601	796	1	0	LR606180.1	Z
135	NW_011951002.1	NC_006088.5	3697300	709	NC_006089.5	182	194	460.478	628.551	2402916	-0.00708791	-0.0697439	0.0223442	2299	625	848	0	LR606199.1	A
136	NW_011951003.1	NC_006090.5	4214548	446	NC_006127.5	178	198	37.9308	44.8899	2398782	0.00225163	-0.0264075	0.0357324	1379	1618	568	550	LR606193.1	A
137	NW_011951004.1	NC_006115.5	2719602	369	NC_006127.5	168	185	375.359	480.533	2433511	-0.000192519	-0.0280091	0.0242326	1658	1553	537	481	LR606192.1	A
138	NW_011951005.1	NC_006127.5	3102128	629	NC_006088.5	183	99	221.691	209.449	2255300	-0.0117789	-0.0462297	0.0172411	427	570	0	0	LR606180.1	Z
139	NW_011951006.1	NC_006089.5	3551492	603	NC_006088.5	178	193	223.631	288.433	2235678	-0.00403192	-0.0464552	0.0286456	1434	2159	0	296	LR606183.1	A
140	NW_011951007.1	NC_006090.5	3520200	520	NC_006088.5	177	195	87.9535	177.378	2183895	0.000898747	-0.0221195	0.0211833	1600	298	595	0	LR606182.1	A
141	NW_011951008.1	NC_006092.5	3031904	548	NC_006088.5	173	198	804.583	992.582	2085943	-0.00944224	-0.0683441	0.0236054	1031	992	35	0	LR606196.1	A
142	NW_011951009.1	NC_006094.5	2347648	569	NC_006089.5	178	192	42.8433	48.8376	2064356	-0.000580434	-0.0283279	0.0245411	2294	2283	836	810	LR606186.1	A
143	NW_011951010.1	NC_006115.5	3050708	440	NC_006127.5	164	185	89.4383	91.6553	2100711	-0.00108136	-0.0247813	0.0249235	1457	1773	382	458	LR606192.1	A
144	NW_011951011.1	NC_006102.5	2745528	583	NC_006127.5	159	182	222.725	270.806	2030564	0.00686418	-0.0262209	0.0426092	211	873	0	262	LR606189.1	A
145	NW_011951012.1	NC_006095.5	3205570	409	NC_006088.5	185	201	70.2978	82.3905	1990518	-0.00184782	-0.0497457	0.0229549	224	1254	0	459	LR606192.1	A
146	NW_011951013.1	NC_006127.5	3054334	601	NC_006088.5	185	99	343.066	497.901	1984957	-0.0143264	-0.0735036	0.0371913	458	1783	0	0	LR606180.1	Z
147	NW_011951014.1	NC_006093.5	3258962	471	NC_006088.5	178	194	304.614	290.119	1971196	-0.000661213	-0.0206214	0.0123392	785	272	308	0	LR606191.1	A
148	NW_011951015.1	NC_006127.5	3308514	441	NC_006088.5	188	103	66.2867	92.7185	1935107	-0.0534757	-0.0944364	0.0693892	259	68001	13	122	LR606180.1	Z
149	NW_011951016.1	NC_006088.5	2948162	453	NC_006089.5	179	195	347.017	403.276	1782977	-0.000873408	-0.0302393	0.025495	1371	667	531	167	LR606197.1	A
150	NW_011951017.1	NC_006127.5	2315598	447	NC_006088.5	191	99	63.225	244.906	1643800	-0.0356814	-0.074638	0.0331572	621	715	0	0	LR606180.1	Z
151	NW_011951018.1	NC_006095.5	2165226	370	NC_006088.5	191	202	211.568	335.774	1563455	0.00115156	-0.0265879	0.0268767	372	578	0	80	LR606192.1	A
152	NW_011951019.1	NC_006127.5	2560086	358	NC_006126.5	179	96	44.9744	48.8582	1507980	-0.0430765	-0.0997527	0.0592588	359	13035	61	49	LR606180.1	Z
153	NW_011951020.1	NC_006112.4	1875268	293	NC_006110.5	150	175	169.377	229.525	1497741	0.00021548	-0.0256235	0.0215483	1730	1838	423	466	LR606189.1	A
154	NW_011951021.1	NC_006127.5	2448044	342	NC_006126.5	160	94	127.224	167.264	1475170	-0.0275095	-0.0944627	0.0962799	649	14257	135	8	LR606180.1	Z
155	NW_011951022.1	NC_006092.5	2013734	462	NC_006097.5	163	188	62.704	71.0464	1499584	0.000808994	-0.0294059	0.0269219	151	469	0	131	LR606196.1	A
156	NW_011951023.1	NC_006091.5	1632968	403	NC_006127.5	177	193	137.539	180.294	1419184	-0.0163626	-0.0805355	0.016238	270	1911	0	683	LR606181.1	A
157	NW_011951024.1	NC_006089.5	2356752	380	NC_006088.5	182	193	48.7748	56.5193	1394040	-0.000650926	-0.0183306	0.0224042	215	1656	0	736	LR606198.1	A
158	NW_011951025.1	NC_006127.5	2090726	409	NC_006088.5	181	99	110.204	149.494	1374797	0.00909599	-0.0634704	0.0695453	383	506	0	0	LR606180.1	Z
159	NW_011951026.1	NC_006091.5	2029234	268	NC_006095.5	184	199	40.4233	48.062	1350443	0.00867838	-0.0247282	0.0363987	1249	55	592	0	LR606181.1	A
160	NW_011951027.1	NC_006107.5	2065870	341	NC_006089.5	167	180	265.345	303.876	1357682	-0.00413913	-0.0324366	0.0195147	781	669	62	1	LR606183.1	A
161	NW_011951028.1	NC_006104.5	2048406	322	NC_006088.5	162	185	51.0457	59.4679	1330002	0.00531936	-0.023849	0.0376087	126	534	0	111	LR606204.1	A
162	NW_011951029.1	NC_006127.5	1794868	379	NC_006088.5	186	101	68.6283	82.0687	1276976	-0.0108394	-0.0787676	0.0437624	316	486	13	0	LR606180.1	Z
163	NW_011951030.1	NC_008465.4	1655768	274	NC_006114.5	157	169	80.8148	88.3394	1360537	-0.00452459	-0.0303966	0.0257	323	1067	0	237	LR606195.1	A
164	NW_011951031.1	NC_006127.5	2131486	273	NC_006088.5	178	96	61.7581	112.2	1211032	-0.0206787	-0.05565	0.0193494	491	964	15	0	LR606180.1	Z
165	NW_011951032.1	NC_006101.5	1622798	342	NC_006127.5	152	177	41.9264	49.8892	1216757	-0.0126462	-0.0408183	0.0215287	436	110	160	0	LR606205.1	A
166	NW_011951033.1	NC_006091.5	1806792	351	NC_006088.5	173	182	85.3705	139.742	1202690	0.00678302	-0.0241183	0.0552582	675	484	165	46	LR606201.1	A
167	NW_011951034.1	NC_006108.5	1542812	370	NC_006088.5	160	182	56.7501	171.055	1197735	0.00433114	-0.0200376	0.0283569	1050	163	433	33	LR606186.1	A
168	NW_011951035.1	NC_006092.5	1931612	230	NC_006088.5	179	193	273.154	379.844	1170479	-0.00472217	-0.0649626	0.0341514	1343	1125	499	371	LR606182.1	A
169	NW_011951036.1	NC_006127.5	1386822	390	NC_006088.5	176	96	32153.8	39985.2	1168820	-0.0114224	-0.095451	0.0565892	450	488	6	0	LR606180.1	Z
170	NW_011951037.1	NC_006112.4	707642	159	NC_006097.5	162	176	98.3359	131.194	1093635	0.00147875	-0.0229742	0.0237581	458	803	81	191	LR606189.1	A
171	NW_011951038.1	NC_006127.5	1678162	319	NC_006126.5	190	99	58.6424	77.3462	1049899	-0.0489758	-0.0859929	0.0964466	237	26617	2	68	LR606180.1	Z
172	NW_011951039.1	NC_006088.5	1812772	234	NC_006127.5	167	191	341.048	402.693	1047609	-0.00270842	-0.0294138	0.0257054	573	529	180	144	LR606206.1	A
173	NW_011951040.1	NC_006090.5	1210888	391	NC_006127.5	172	184	59.9807	68.7534	1061216	-0.0085303	-0.0421639	0.0143283	694	737	53	72	LR606195.1	A
174	NW_011951041.1	NC_006093.5	1409540	301	NC_006127.5	172	193	53.321	68.1165	1011638	0.000681908	-0.0225349	0.0290367	589	176	200	0	LR606191.1	A
175	NW_011951042.1	NC_006100.5	1524802	271	NC_006088.5	161	178	173.066	231.935	1019595	0.000285968	-0.0255241	0.027823	442	243	68	0	LR606202.1	A
176	NW_011951043.1	NC_006092.5	1721872	219	NC_006127.5	177	196	69.3385	77.4546	1017163	0.00092497	-0.0628273	0.0329159	765	102	275	0	LR606196.1	A
177	NW_011951044.1	NC_006127.5	1407008	299	NC_006088.5	177	93	108.452	108.502	984510	-0.00673311	-0.0554951	0.023812	114	137	13	0	LR606180.1	Z
178	NW_011951045.1	NC_006088.5	792612	260	NC_006089.5	155	177	55.148	61.6833	996407	0.00655915	-0.0198053	0.0301045	816	419	143	3	LR606185.1	A
179	NW_011951046.1	NC_006127.5	1492930	268	NC_006088.5	184	98	145.389	201.473	958541	-0.0078109	-0.0750085	0.0713581	1109	970	215	0	LR606180.1	Z
180	NW_011951047.1	NC_006127.5	1625514	237	NC_006088.5	188	196	126.136	166.21	943564	-0.000570552	-0.0273476	0.031378	466	1097	150	450	LR606180.1	Z
181	NW_011951048.1	NC_006095.5	1381046	186	NC_006088.5	189	200	187.266	308.234	947268	-0.0106793	-0.0605972	0.0322004	452	587	0	23	LR606192.1	A
182	NW_011951049.1	NC_006090.5	1537638	187	NC_006088.5	187	201	6763.95	8498.82	911165	-0.00156545	-0.0254029	0.019749	236	245	0	0	LR606195.1	A
183	NW_011951050.1	NC_006095.5	1057072	245	NC_006088.5	198	198	490.16	693.281	906715	0.00564048	-0.0744441	0.0921392	229	519	1	105	LR606192.1	A
184	NW_011951051.1	NC_006127.5	1510314	213	NC_006088.5	182	192	39.3014	46.3773	891946	0.00121696	-0.0189004	0.0247565	461	344	185	119	LR606180.1	Z
185	NW_011951052.1	NC_006127.5	838326	212	NC_006119.4	163	91	87.7204	140.776	972444	-0.0457324	-0.09022	0.0771913	611	10129	79	79	LR606180.1	Z
186	NW_011951053.1	NC_006088.5	1058084	317	NC_006089.5	195	198	267.476	333.708	891752	-0.00958238	-0.0623487	0.0354881	1136	1554	6	1	LR606187.1	A
187	NW_011951054.1	NC_006104.5	1335326	182	NC_006095.5	169	190	41.067	46.2837	884809	-0.0106256	-0.0351224	0.0207101	39	38	0	0	LR606204.1	A
188	NW_011951055.1	NC_006092.5	1447604	193	NC_006088.5	180	196	36.7675	43.6251	867136	0.00522737	-0.0247069	0.0294226	43	595	0	260	LR606182.1	A
189	NW_011951056.1	NC_008465.4	1285422	237	NC_006094.5	156	169	96.2615	104.922	939721	-0.00106773	-0.0246932	0.0200034	224	856	0	230	LR606195.1	A
190	NW_011951057.1	NC_006115.5	1050192	252	NC_006126.5	155	186	209.924	277.64	878034	0.00511517	-0.0234822	0.0246049	1515	981	320	84	LR606192.1	A
191	NW_011951058.1	NC_006093.5	1238054	237	NC_006088.5	182	193	53.4395	64.8532	852842	0.00409816	-0.0247787	0.0276404	829	961	336	411	LR606191.1	A
192	NW_011951059.1	NC_006089.5	466838	146	NC_006088.5	152	181	481.434	680.485	856187	-0.0116204	-0.0532424	0.0219289	334	841	0	159	LR606184.1	A
193	NW_011951060.1	NC_006112.4	585360	142	NC_006104.5	162	184	1257.06	1557.34	829699	0.00128968	-0.0203018	0.0322138	303	536	12	55	LR606189.1	A
194	NW_011951061.1	NC_006091.5	1259142	177	NC_006088.5	184	201	44.4271	52.7274	805709	0.00436384	-0.010596	0.0202358	673	319	259	99	LR606181.1	A
195	NW_011951062.1	NC_006088.5	1112368	297	NC_006127.5	189	205	235.788	458.724	794885	-0.0128878	-0.0595084	0.0497004	332	384	4	2	LR606187.1	A
196	NW_011951063.1	NC_006089.5	1238272	191	NC_006088.5	175	194	47.3654	55.3063	745305	-0.00446218	-0.030639	0.0241382	409	53	155	0	LR606183.1	A
197	NW_011951064.1	NC_006094.5	663474	154	NC_006089.5	172	190	61.8306	74.9981	736769	-0.000405869	-0.0234442	0.0217325	316	510	68	154	LR606186.1	A
198	NW_011951065.1	NC_006101.5	1103874	166	NC_006088.5	163	183	46.9736	55.523	729311	-0.000161188	-0.0435727	0.0314975	794	110	247	0	LR606205.1	A
199	NW_011951066.1	NC_006127.5	1344754	227	NC_006089.5	177	94	53.2267	58.5737	808568	5.68e-05	-0.0241767	0.0236455	404	479	49	0	LR606180.1	Z
200	NW_011951067.1	NC_006091.5	576228	176	NC_006088.5	142	172	212.447	263.785	708357	-0.0106108	-0.0465224	0.0231254	241	119	49	0	LR606201.1	A
201	NW_011951068.1	NC_006119.4	227946	131	NC_006127.5	158	168	487.206	551.597	826804	-0.0544027	-0.0953872	0.077551	642	29765	1	6	UFQG02000056.1	A
202	NW_011951069.1	NC_006108.5	842308	200	NC_006096.5	176	195	38.7956	45.3991	653029	0.00576197	-0.0149287	0.02198	19414	54	224	0	LR606186.1	A
203	NW_011951070.1	NC_006127.5	560136	183	NC_006126.5	186	99	19493.9	25638.5	667350	-0.0293537	-0.076704	0.0253805	530	713	23	1	LR606180.1	Z
204	NW_011951071.1	NC_006127.5	659094	204	NC_006088.5	182	101	124.612	84.479	657073	0.00457154	-0.0145349	0.0255805	2991	3016	2	3	LR606180.1	Z
205	NW_011951072.1	NC_006127.5	902656	205	NC_006088.5	191	100	55.0922	48.2679	651357	-0.00468148	-0.0249495	0.0144093	253	157	49	0	LR606180.1	Z
206	NW_011951073.1	NC_006089.5	682336	104	NC_006088.5	185	200	256.193	364.148	637831	-0.0342525	-0.0762946	0.011847	396	402	22	0	LR606183.1	A
207	NW_011951074.1	NC_006095.5	697414	132	NC_006127.5	192	200	5525.98	6929.99	646212	-0.000526185	-0.0278129	0.0201842	454	609	0	51	LR606192.1	A
208	NW_011951075.1	NC_006092.5	919870	151	NC_006102.5	159	173	136.564	151.57	645675	-0.00573029	-0.0267158	0.0136826	231	358	0	47	LR606196.1	A
209	NW_011951076.1	NC_006089.5	1073276	135	NC_006088.5	176	192	215.414	278.185	601038	-0.000155633	-0.021173	0.0211955	27	741	0	330	LR606184.1	A
210	NW_011951077.1	NC_006105.5	866784	113	NC_006127.5	170	181	283.716	613.391	602164	-0.00250669	-0.0549368	0.0379939	374	286	0	3	LR606185.1	A
211	NW_011951078.1	NC_006089.5	916436	171	NC_006127.5	186	200	53.9184	68.5932	569009	0.00611502	-0.00934013	0.0297902	726	54	311	0	LR606184.1	A
212	NW_011951079.1	NC_006127.5	361398	109	NC_006126.5	178	102	71.1656	135.669	546909	-0.0235142	-0.0889378	0.020886	221	599	0	0	LR606180.1	Z
213	NW_011951080.1	NC_006088.5	666556	193	NC_006089.5	193	200	61.9129	73.9816	540356	0.0016791	-0.045283	0.060047	752	736	257	244	LR606194.1	A
214	NW_011951081.1	NC_006088.5	728710	163	NC_006127.5	192	207	294.075	352.026	538614	-0.00637798	-0.0375548	0.0232181	327	368	2	2	LR606187.1	A
215	NW_011951082.1	NC_006090.5	800204	141	NC_006127.5	177	201	127.472	597.155	537162	-0.00955879	-0.0641199	0.041154	667	722	45	43	LR606193.1	A
216	NW_011951083.1	NC_006091.5	590110	128	NC_006093.5	148	168	63.9731	72.4401	497741	-0.00639553	-0.0205306	0.0161532	95	92	0	0	UFQG02000063.1	A
217	NW_011951084.1	NC_008465.4	677436	114	NC_006094.5	160	179	621.874	808.802	471567	0.000284517	-0.0217502	0.0194867	232	309	1	21	LR606195.1	A
218	NW_011951085.1	NC_006127.5	795966	154	NC_006088.5	174	96	110.123	120.066	497817	-0.00669134	-0.0567436	0.0347553	579	601	0	0	LR606180.1	Z
219	NW_011951086.1	NC_006091.5	385324	138	NC_006127.5	179	195	113.6	128.225	424423	0.002494	-0.0334395	0.0212646	1248	1522	3	88	LR606181.1	A
220	NW_011951087.1	NC_006127.5	729020	107	NC_006088.5	179	97	79.4292	67.6839	415258	0.00601971	-0.0145614	0.021633	162	157	0	0	LR606180.1	Z
221	NW_011951088.1	NC_006101.5	573662	98	NC_006127.5	182	189	686.62	993.901	398408	-0.00924057	-0.0678936	0.0236947	164	99	26	0	LR606205.1	A
222	NW_011951089.1	NC_006105.5	531694	117	NC_006088.5	174	191	69.7086	93.2772	401439	-0.0162857	-0.0604126	0.0211481	366	361	10	0	LR606185.1	A
223	NW_011951090.1	NC_006088.5	518974	149	NC_006127.5	188	197	134.667	269.854	395500	-0.0148626	-0.0691984	0.0245213	255	345	2	0	LR606187.1	A
224	NW_011951091.1	NC_006127.5	641214	119	NC_006088.5	190	104	89.392	62.0043	383393	0.00339168	-0.0131321	0.0224295	38	43	0	0	LR606180.1	Z
225	NW_011951092.1	NC_006127.5	599306	113	NC_006088.5	169	95	59.1217	60.0499	374388	-0.0360703	-0.0784998	0.0266967	218	58	67	0	LR606180.1	Z
226	NW_011951093.1	NC_006090.5	580698	78	NC_006088.5	179	197	70.4544	76.6663	360785	0.00725678	-0.0129296	0.0334454	451	110	157	0	LR606182.1	A
227	NW_011951094.1	NC_006088.5	216484	105	NC_006113.5	166	182	63.3257	73.2442	376014	0.00337407	-0.0127773	0.0190694	99	104	4	0	LR606185.1	A
228	NW_011951095.1	NC_006091.5	444036	115	NC_006126.5	164	176	61.425	75.8919	364786	0.00296702	-0.015128	0.0272867	220	50	71	2	LR606201.1	A
229	NW_011951096.1	NC_006127.5	490906	122	NC_006088.5	186	101	419.494	648.493	351350	-0.00162621	-0.0422106	0.025163	203	236	0	0	LR606180.1	Z
230	NW_011951097.1	NC_028739.2	174172	98	NC_006104.5	156	172	80.2031	83.7751	379871	-0.00389561	-0.0224584	0.021771	385	413	82	75	LR606191.1	A
231	NW_011951098.1	NC_028739.2	501622	150	NC_006088.5	160	171	161.527	163.748	386973	-0.00185377	-0.0286368	0.0262372	313	425	41	84	LR606191.1	A
232	NW_011951099.1	NC_006127.5	517390	91	NC_006088.5	181	95	61.1907	56.2662	335541	0.0105795	-0.00998198	0.0305656	21	22	4	0	LR606180.1	Z
233	NW_011951100.1	NC_006088.5	473450	94	NC_006127.5	168	191	64.0357	74.1392	309355	-0.0148243	-0.0426731	0.0207814	385	350	87	92	LR606206.1	A
234	NW_011951101.1	NC_006099.5	409976	60	NC_006127.5	193	202	235.521	278.216	287508	0.00289504	-0.012639	0.0185893	97	108	0	0	LR606200.1	A
235	NW_011951102.1	NC_006094.5	302938	59	NC_006127.5	189	196	214.069	247.298	282725	0.0130295	0.00335655	0.0222815	301	308	87	87	LR606186.1	A
236	NW_011951103.1	NC_006103.5	223710	85	NC_028740.2	157	179	61.6533	70.6181	278739	-0.00103939	-0.0243131	0.0164984	57	69	0	0	UFQG02000060.1	A
237	NW_011951104.1	NC_006094.5	338970	83	NC_006127.5	161	176	53.8019	60.4674	254388	0.00598794	-0.0108769	0.0250279	159	7869	32	47	LR606186.1	A
238	NW_011951105.1	NC_006127.5	420902	69	NC_006126.5	180	96	400.988	530.876	261375	-0.0451483	-0.0926141	0.0685335	366	10469	0	1	LR606180.1	Z
239	NW_011951106.1	NC_006090.5	336180	63	NC_006088.5	175	196	882.644	1536.28	233039	-0.00878858	-0.0455897	0.0163605	526	731	13	15	LR606193.1	A
240	NW_011951107.1	NC_006089.5	150184	61	NC_006088.5	157	173	280.962	339.653	264662	-0.000687035	-0.0314046	0.0256213	185	291	29	41	LR606184.1	A
241	NW_011951108.1	NC_006088.5	105202	71	NC_006127.5	192	195	392.659	628.662	228664	-0.0139225	-0.0844382	0.0197962	224	320	1	1	LR606192.1	A
242	NW_011951109.1	NC_028739.2	209014	86	NC_006127.5	143	149	2226.78	2519.99	293423	-0.00186492	-0.0199903	0.013826	197	322	10	28	UFQG02000061.1	A
243	NW_011951110.1	NC_006090.5	324960	73	NC_006089.5	181	203	63.4375	81.929	217091	0.000937563	-0.02021	0.0287994	157	276	37	70	LR606195.1	A
244	NW_011951111.1	NC_006091.5	115648	56	NC_006093.5	174	186	55.7126	198.93	204361	-0.00360072	-0.0241883	0.0223161	31	279	0	114	LR606181.1	A
245	NW_011951112.1	NC_006127.5	227352	67	NC_006088.5	180	97	77.7632	90.8684	189975	0.014265	-0.00030675	0.0230024	66	341	0	0	LR606180.1	Z
246	NW_011951113.1	NC_006127.5	261086	60	NC_006088.5	144	82	73.9489	62.0738	196062	-0.0115274	-0.0803546	0.0716738	165	1854	18	4	LR606180.1	Z
247	NW_011951114.1	NC_006092.5	206056	62	NW_020110167.1	149	171	270.254	301.582	227496	-0.00331717	-0.0275428	0.0174598	82	263	0	28	LR606196.1	A
248	NW_011951115.1	NC_006092.5	310316	43	NC_006088.5	183	203	165.363	207.933	182684	0.00311262	-0.00271134	0.0130262	14	14	0	0	LR606196.1	A
249	NW_011951116.1	NC_006090.5	263188	50	NC_006088.5	179	190	413.862	443.004	178755	-0.00541959	-0.0226337	0.0209421	135	145	50	50	LR606193.1	A
250	NW_011951117.1	NC_006103.5	62924	43	NC_006089.5	143	151	94.5158	103.344	269820	4.02e-05	-0.0311951	0.0199234	262	261	0	0	UFQG02000071.1	A
251	NW_011951118.1	NC_006127.5	230796	79	NC_006089.5	190	100	68.5611	106.793	165751	NA	NA	NA	109	143	0	0	LR606180.1	Z
252	NW_011951119.1	NC_006106.5	167124	66	NC_006088.5	154	169	128.125	168.807	168434	-0.0110896	-0.0595166	0.0196285	5569	34	0	0	LR606190.1	A
253	NW_011951120.1	NC_006100.5	319390	64	NC_006090.5	169	193	245.788	314.144	167936	0.016765	-0.0136392	0.0468799	252	192	20	0	LR606202.1	A
254	NW_011951121.1	NC_028740.2	204294	76	NC_006103.5	152	178	479.186	564.72	186328	0.00284654	-0.023351	0.0253256	325	261	23	0	UFQG02000058.1	A
255	NW_011951122.1	NC_006088.5	145812	37	NC_006089.5	174	191	579.365	697.767	159659	-0.028031	-0.0477052	0.0102894	144	155	3	3	LR606185.1	A
256	NW_011951123.1	NC_006089.5	233752	53	NC_006126.5	182	197	148.777	577.657	154099	-0.0310362	-0.0710641	0.0398098	666	664	14	0	LR606184.1	A
257	NW_011951124.1	NC_008465.4	119736	37	NC_006103.5	1	1	1656.56	1401.27	185481	0.000739876	-0.0253912	0.0247265	NA	NA	NA	NA	UFQG02000057.1	A
258	NW_011951125.1	NC_006093.5	157578	41	NC_006088.5	163	190	287.474	344.24	139196	-0.0087903	-0.0276529	0.00916995	NA	NA	NA	NA	LR606191.1	A
259	NW_011951126.1	NC_006127.5	280250	54	NC_006088.5	183	94	57.0891	37.0405	201486	0.00591001	-0.015527	0.0231337	51	58	0	0	LR606180.1	Z
260	NW_011951127.1	NC_006092.5	214800	48	NC_006088.5	187	209	128.288	149.749	133514	0.00570729	0.00570729	0.00570729	NA	NA	NA	NA	LR606196.1	A
261	NW_011951128.1	NC_006096.5	69146	19	NC_006088.5	175	192	551.742	496.992	133905	0.0026674	-0.018209	0.0181443	NA	NA	NA	NA	LR606193.1	A
262	NW_011951129.1	NC_006091.5	197288	37	NC_006126.5	157	175	399.739	415.726	139862	-0.0492145	-0.0663895	-0.00149946	NA	NA	NA	NA	LR606201.1	A
263	NW_011951130.1	NC_006127.5	196950	54	NC_006088.5	354	200	177.69	140.505	131124	0.00191121	-0.0139946	0.0213482	NA	NA	NA	NA	LR606180.1	Z
264	NW_011951131.1	NC_006089.5	197730	37	NC_006090.5	180	197	177.92	278.731	129868	-0.0124845	-0.0282438	0.00994467	NA	NA	NA	NA	LR606183.1	A
265	NW_011951132.1	NC_006127.5	157988	39	NC_006126.5	196	106	78.9346	108.98	120808	-0.023029	-0.0742453	0.088884	NA	NA	NA	NA	LR606180.1	Z
266	NW_011951133.1	NC_008465.4	56202	40	NC_006088.5	155	158	70.9979	75.3164	123455	-0.00695411	-0.0262185	0.0234175	NA	NA	NA	NA	UFQG02000079.1	A
267	NW_011951134.1	NC_006127.5	93456	38	NC_006126.5	1	1	6765.1	8181.21	120140	-0.0026426	-0.0394692	0.0251416	NA	NA	NA	NA	UFQG02000056.1	A
268	NW_011951135.1	NC_028740.2	151334	66	NC_006127.5	159	175	97.208	101.95	128900	0.000707095	-0.0243709	0.0169105	NA	NA	NA	NA	UFQG02000058.1	A
269	NW_011951136.1	NC_006127.5	163990	47	NC_006088.5	191	91	522.583	884.035	102487	-0.0206777	-0.0775482	0.013349	NA	NA	NA	NA	LR606180.1	Z
270	NW_011951137.1	NC_006089.5	141204	35	NC_006126.5	1	1	614.284	675.922	116585	0.0018802	-0.0113868	0.0188133	NA	NA	NA	NA	LR606184.1	A
271	NW_011951138.1	NC_006126.5	91338	29	NC_006088.5	1	1	1586.98	2086.56	116025	-0.000465348	-0.0395842	0.0369392	NA	NA	NA	NA	UFQG02000062.1	A
272	NW_011951139.1	NC_008465.4	9082	4	NC_006103.5	150	154	83.2555	87.2683	132398	0.00787308	0.00787308	0.00787308	NA	NA	NA	NA	UFQG02000060.1	A
273	NW_011951140.1	NW_020110167.1	42018	13	NC_028739.2	151	146	194.12	198.926	140797	-0.00501554	-0.00979862	0.00263402	NA	NA	NA	NA	UFQG02000074.1	A
274	NW_011951141.1	NC_008465.4	80684	39	NW_020110162.1	144	134	137.963	145.901	142143	-0.00134375	-0.021338	0.0140306	NA	NA	NA	NA	UFQG02000090.1	A
275	NW_011951142.1	NC_028739.2	17002	18	NC_006119.4	175	174	73.3161	77.2813	94999	0.000539787	-0.0209671	0.0138267	NA	NA	NA	NA	LR606191.1	A
276	NW_011951143.1	NC_006112.4	41502	17	NC_006088.5	182	178	517.97	713.849	87867	-0.0259211	-0.0828452	0.0832857	NA	NA	NA	NA	LR606189.1	A
277	NW_011951144.1	NC_006127.5	72764	31	NC_006088.5	1	1	207.771	240.441	96951	-0.00261476	-0.00882633	0.00531962	NA	NA	NA	NA	LR606191.1	A
278	NW_011951145.1	NC_006103.5	58038	22	NC_006088.5	156	136	103.252	112.936	112574	-0.0400707	-0.0530266	0.0133542	NA	NA	NA	NA	UFQG02000077.1	A
279	NW_011951146.1	NC_006089.5	94692	29	NC_006126.5	1	2	85775.8	101904	87585	-0.00105238	-0.0293313	0.0201919	NA	NA	NA	NA	LR606203.1	A
280	NW_011951147.1	NC_006094.5	98692	38	NC_006127.5	167	185	79.3379	99.9478	91508	-0.0052648	-0.0185639	0.0137829	NA	NA	NA	NA	LR606186.1	A
281	NW_011951148.1	NC_006089.5	119962	30	NC_006088.5	1	1	150.585	240.173	83248	-0.0117919	-0.0626336	0.0134469	NA	NA	NA	NA	LR606184.1	A
282	NW_011951149.1	NC_006114.5	69422	32	NC_006088.5	170	188	108.18	186.375	92690	-0.00299512	-0.0247337	0.028648	NA	NA	NA	NA	LR606188.1	A
283	NW_011951150.1	NC_006105.5	93222	31	NC_006088.5	190	195	81.7862	118.89	73194	0.00897334	-0.0153208	0.0386597	NA	NA	NA	NA	LR606185.1	A
284	NW_011951151.1	NW_020110165.1	32580	7	NC_028740.2	1	1	164.17	206.222	137003	-0.00231566	-0.0184379	0.0156909	NA	NA	NA	NA	UFQG02000068.1	A
285	NW_011951152.1	NC_008465.4	97660	39	NC_006088.5	1	1	2049.43	1840.32	81953	0.000505809	-0.0203265	0.0222553	NA	NA	NA	NA	UFQG02000062.1	A
286	NW_011951153.1	NC_006103.5	61302	31	NC_006088.5	1	1	1064.58	1090.46	89717	-0.00596188	-0.0341849	0.021295	NA	NA	NA	NA	UFQG02000057.1	A
287	NW_011951154.1	NC_006096.5	86560	27	NW_020110167.1	191	190	101.412	112.927	70022	-0.0032753	-0.0218755	0.0136199	NA	NA	NA	NA	LR606190.1	A
288	NW_011951155.1	NC_006127.5	33158	24	NC_006092.5	135	175	115.619	126.927	80197	0.00129504	-0.0155078	0.0258181	NA	NA	NA	NA	UFQG02000055.1	A
289	NW_011951156.1	NC_006126.5	20356	11	NC_006089.5	1	1	7056.5	8482.65	82386	0.00131808	-0.0140737	0.0214188	NA	NA	NA	NA	UFQG02000080.1	A
290	NW_011951157.1	NC_028740.2	96884	23	NW_020110167.1	142	160	65.6687	71.8489	65032	-0.0051647	-0.0227453	0.00682544	NA	NA	NA	NA	UFQG02000093.1	A
291	NW_011951158.1	NC_006090.5	33394	13	NC_006089.5	1	1	3745.47	3908.41	61570	-0.00307972	-0.0630796	0.0307712	NA	NA	NA	NA	LR606190.1	A
292	NW_011951159.1	NC_006127.5	82472	34	NC_006088.5	178	100	490.89	492.713	58280	-0.0391383	-0.0977441	0.0516332	NA	NA	NA	NA	LR606180.1	Z
293	NW_011951160.1	NW_020110165.1	80422	23	NC_006111.5	138	174	116.405	123.025	66494	-0.0031758	-0.0271232	0.0231761	NA	NA	NA	NA	UFQG02000087.1	A
294	NW_011951161.1	NC_006127.5	53928	24	NC_006126.5	1	1	2039.14	2864.65	75062	-0.00760639	-0.0589125	0.0352952	NA	NA	NA	NA	LR606185.1	A
295	NW_011951162.1	NC_006088.5	41516	26	NC_008465.4	1	1	89.3512	101.121	81840	-0.0190809	-0.0286472	-0.00825834	NA	NA	NA	NA	LR606195.1	A
296	NW_011951163.1	NC_006102.5	28026	14	NC_028739.2	140	123	92.8723	100.777	111726	NA	NA	NA	NA	NA	NA	NA	UFQG02000083.1	A
297	NW_011951164.1	NC_006088.5	73982	18	NC_006090.5	190	206	150.483	168.537	50898	0.004955	-0.00906036	0.0276793	NA	NA	NA	NA	LR606185.1	A
298	NW_011951165.1	NC_006089.5	61620	26	NC_006127.5	174	206	958.802	1100.18	50854	0.0041419	-0.016987	0.0223473	NA	NA	NA	NA	LR606183.1	A
299	NW_011951166.1	NC_006088.5	29388	18	NC_006126.5	137	152	790.748	1394.66	50209	-0.009123	-0.0462032	0.0272659	NA	NA	NA	NA	LR606195.1	A
300	NW_011951167.1	NW_020110163.1	22396	9	NC_006088.5	135	129	119.1	111.029	77361	0.00519167	-0.00472296	0.0163343	NA	NA	NA	NA	UFQG02000072.1	A
301	NW_011951168.1	NC_008465.4	68994	29	NC_006089.5	142	157	67.567	79.3156	57064	-0.00610601	-0.0145415	0.00180123	NA	NA	NA	NA	LR606195.1	A
302	NW_011951169.1	NC_006088.5	14520	15	NC_006089.5	1	1	92.0255	90.7064	93571	-0.00402413	-0.00439257	-0.00365569	NA	NA	NA	NA	LR606190.1	A
303	NW_011951170.1	NC_006126.5	64324	15	NC_006127.5	1	94	16381.6	14942.6	58831	4.83e-05	-0.0249853	0.0188476	NA	NA	NA	NA	UFQG02000059.1	A
304	NW_011951171.1	NC_008465.4	37868	13	NC_006089.5	99	1	92.2137	99.1739	62639	0.00267485	-0.0120124	0.022398	NA	NA	NA	NA	UFQG02000075.1	A
305	NW_011951172.1	NC_006114.5	50606	22	NC_006088.5	171	1	84.7298	109.478	44399	0.0188777	-0.00278856	0.050433	NA	NA	NA	NA	LR606188.1	A
306	NW_011951173.1	NC_006126.5	48454	21	NC_006089.5	1	1	475.63	546.544	55396	0.000105388	-0.00207252	0.00140318	NA	NA	NA	NA	LR606189.1	A
307	NW_011951174.1	NC_006105.5	57286	20	NC_006088.5	180	192	143.213	163.558	46209	-0.00135778	-0.0290033	0.017429	NA	NA	NA	NA	LR606185.1	A
308	NW_011951175.1	NC_006103.5	62640	23	NC_006089.5	1	1	202.987	268.892	66192	-0.0024496	-0.0513832	0.0345651	NA	NA	NA	NA	UFQG02000077.1	A
309	NW_011951176.1	NC_028739.2	23074	24	NC_006095.5	174	187	75.2104	79.9875	50577	-0.0081675	-0.0165378	-0.000743464	NA	NA	NA	NA	UFQG02000082.1	A
310	NW_011951177.1	NC_006112.4	72602	18	NC_006114.5	182	201	425.761	565.311	41243	-0.00102554	-0.0144246	0.0163526	NA	NA	NA	NA	LR606189.1	A
311	NW_011951178.1	NC_006089.5	72512	21	NC_006107.5	1	1	7788.45	8902.04	47723	0.000763993	-0.0237216	0.0251812	NA	NA	NA	NA	LR606183.1	A
312	NW_011951179.1	NW_020110162.1	31392	8	NC_006114.5	131	165	183.416	178.5	82942	0.00351711	-0.0164661	0.0178774	NA	NA	NA	NA	UFQG02000007.1	A
313	NW_011951180.1	NC_006103.5	61000	24	NC_008465.4	1	1	1045.25	718.421	61920	0.0045434	-0.014072	0.0279476	NA	NA	NA	NA	UFQG02000055.1	A
314	NW_011951181.1	NC_006088.5	17008	6	NW_020110165.1	1	1	129.344	140.064	63686	-0.00369924	-0.0273365	0.0179667	NA	NA	NA	NA	UFQG02000094.1	A
315	NW_011951182.1	NC_006119.4	58804	21	NC_006092.5	119	68	69.1742	45.3558	65480	NA	NA	NA	NA	NA	NA	NA	UFQG02000070.1	A
316	NW_011951183.1	NC_008465.4	30488	13	NC_006126.5	1	1	6471.96	7532.7	54635	-0.00800778	-0.0534695	0.016946	NA	NA	NA	NA	UFQG02000075.1	A
317	NW_011951184.1	NC_006089.5	32828	26	NC_006103.5	135	159	3894.26	5548.31	52502	0.00190986	-0.0100922	0.0378583	NA	NA	NA	NA	UFQG02000096.1	A
318	NW_011951185.1	NC_006127.5	66156	24	NC_006088.5	157	183	111.927	137.77	35866	-0.00800095	-0.0140694	0.0082793	NA	NA	NA	NA	LR606201.1	A
319	NW_011951186.1	NC_006089.5	56350	11	NC_006126.5	344	2	251.401	271.386	38756	-0.00360169	-0.0398109	0.0176714	NA	NA	NA	NA	LR606184.1	A
320	NW_011951187.1	NC_006106.5	4832	5	NC_006112.4	1	1	153.335	125.676	67159	-0.00520964	-0.00816411	-0.00146692	NA	NA	NA	NA	UFQG02000008.1	A
321	NW_011951188.1	NC_006089.5	7686	10	NC_008465.4	129	147	74.8032	81.0031	59753	-0.0195491	-0.0353291	-0.00771043	NA	NA	NA	NA	UFQG02000104.1	A
322	NW_011951189.1	NC_006088.5	84684	31	NC_006114.5	1	1	511.157	727.458	32795	-0.00358427	-0.0209957	0.0156402	NA	NA	NA	NA	LR606184.1	A
323	NW_011951190.1	NC_008465.4	59926	26	NC_006092.5	146	136	87.2487	94.7974	52869	0.010249	0.00534693	0.0183643	NA	NA	NA	NA	UFQG02000078.1	A
324	NW_011951191.1	NC_008465.4	66444	23	NC_006103.5	1	1	753.71	595.177	41480	0.00169662	-0.0130318	0.0188276	NA	NA	NA	NA	UFQG02000055.1	A
325	NW_011951192.1	NC_006113.5	4316	4	NC_006089.5	129	1	14554.6	16679.2	42012	-0.000132474	-0.0218206	0.0206032	NA	NA	NA	NA	LR606183.1	A
326	NW_011951193.1	NC_006091.5	4620	4	NC_006126.5	1	1	2496.16	2813.72	34643	0.00396999	-0.0155126	0.0309068	NA	NA	NA	NA	LR606183.1	A
327	NW_011951194.1	NC_006114.5	39532	11	NC_008465.4	127	147	80.2521	82.3681	39365	-0.00216246	-0.0195865	0.0165033	NA	NA	NA	NA	LR606188.1	A
328	NW_011951195.1	NC_006126.5	36696	7	NC_006127.5	2	1	171.548	181.203	32676	-0.0402975	-0.0587464	-0.0116991	NA	NA	NA	NA	LR606181.1	A
329	NW_011951196.1	NC_006114.5	33906	16	NC_006112.4	150	135	153.598	157.314	39111	0.0121999	-0.00228385	0.0275573	NA	NA	NA	NA	UFQG02000110.1	A
330	NW_011951197.1	NC_028740.2	10838	5	NC_006101.5	1	1	119.795	123.671	54383	-0.00749767	-0.00749767	-0.00749767	NA	NA	NA	NA	UFQG02000055.1	A
331	NW_011951198.1	NW_020110165.1	32464	10	NC_006106.5	1	1	135.594	158.16	39731	-0.00227995	-0.0210006	0.0285622	NA	NA	NA	NA	UFQG02000068.1	A
332	NW_011951199.1	NC_006102.5	8548	3	NC_028739.2	128	1	136.126	142.169	55297	0.00928383	-0.00403927	0.0246768	NA	NA	NA	NA	UFQG02000055.1	A
333	NW_011951200.1	NC_006114.5	34112	22	NC_006127.5	1	2	187.322	260.482	28298	-0.000768851	-0.0152879	0.0132325	NA	NA	NA	NA	UFQG02000088.1	A
334	NW_011951201.1	NC_006127.5	31278	17	NC_006126.5	1	2	149.196	1136.37	28357	0.00287598	-0.0457013	0.0685642	NA	NA	NA	NA	LR606180.1	Z
335	NW_011951202.1	NC_006088.5	78052	11	NC_006100.5	185	202	52.4536	58.5261	46686	NA	NA	NA	NA	NA	NA	NA	LR606203.1	A
336	NW_011951203.1	NC_006103.5	82684	25	NC_006092.5	4	1	1288.31	1103.08	27982	-0.000385763	-0.0264778	0.0239738	NA	NA	NA	NA	UFQG02000055.1	A
337	NW_011951204.1	NC_028740.2	58678	10	NC_006088.5	148	185	104.528	121.144	36122	-0.00796665	-0.0235402	0.00603706	NA	NA	NA	NA	UFQG02000058.1	A
338	NW_011951205.1	NC_006088.5	62860	20	NC_006127.5	1	1	11214.6	14903.8	36138	0.00114774	-0.023945	0.0200633	NA	NA	NA	NA	LR606184.1	A
339	NW_011951206.1	NC_006127.5	11312	7	NC_006126.5	1	1	15224.5	18005.4	52016	-0.00143905	-0.032084	0.0186907	NA	NA	NA	NA	UFQG02000075.1	A
340	NW_011951207.1	NC_006105.5	40010	12	NC_006106.5	172	189	93.2653	109.394	26147	-0.00302146	-0.00750281	0.000437541	NA	NA	NA	NA	LR606185.1	A
341	NW_011951208.1	NC_006107.5	46792	10	NC_006127.5	169	185	1664.01	1820.36	24349	-0.00253437	-0.0224277	0.0195245	NA	NA	NA	NA	LR606183.1	A
342	NW_011951209.1	NC_028739.2	3632	2	NC_006088.5	1	1	397.178	443.607	23981	0.0063191	0.0063191	0.0063191	NA	NA	NA	NA	LR606180.1	Z
343	NW_011951210.1	NC_006114.5	37350	25	NC_006088.5	1	1	128.855	181.642	29687	-0.00273481	-0.0085688	0.00606273	NA	NA	NA	NA	LR606188.1	A
344	NW_011951211.1	NC_006097.5	22012	9	NC_006092.5	156	205	836.066	1029.06	22713	0.000383014	-0.0162254	0.0206959	NA	NA	NA	NA	LR606185.1	A
345	NW_011951212.1	NC_006127.5	21162	5	NC_006089.5	1	101	107.781	61.0764	23676	NA	NA	NA	NA	NA	NA	NA	LR606180.1	Z
346	NW_011951213.1	NC_028740.2	6186	6	NC_006110.5	143	145	1363.65	1359.73	22470	NA	NA	NA	NA	NA	NA	NA	LR606196.1	A
347	NW_011951214.1	NC_006088.5	15270	7	NC_006105.5	2	1	211.514	239.285	52133	0.00994371	-0.0144526	0.0258691	NA	NA	NA	NA	UFQG02000058.1	A
348	NW_011951215.1	NC_028740.2	39684	26	NC_006103.5	1	1	224.8	237.119	39886	0.00472136	-0.0213713	0.0254328	NA	NA	NA	NA	UFQG02000068.1	A
349	NW_011951216.1	NC_006089.5	32584	23	NC_006127.5	1	1	485.772	585.798	34804	-0.00199345	-0.0175213	0.0122986	NA	NA	NA	NA	LR606185.1	A
350	NW_011951217.1	NW_020110160.1	16246	17	NC_006099.5	132	147	93.5934	83.9664	29704	0.0166704	0.00342911	0.0312598	NA	NA	NA	NA	LR606185.1	A
351	NW_011951218.1	NW_020110165.1	63334	12	NC_006093.5	2	1	123.581	140.837	36223	NA	NA	NA	NA	NA	NA	NA	UFQG02000012.1	A
352	NW_011951219.1	NC_006095.5	15018	7	NC_006093.5	1	1	7793.93	9535.99	20088	0.00312997	-0.014334	0.02337	NA	NA	NA	NA	LR606190.1	A
353	NW_011951220.1	NC_006101.5	7954	5	NC_006103.5	126	166	823.201	1027.98	22663	-0.00229858	-0.0169012	0.0123674	NA	NA	NA	NA	UFQG02000058.1	A
354	NW_011951221.1	NC_028740.2	41880	21	NC_006107.5	147	2	100.243	102.029	35689	-0.000981152	-0.000981152	-0.000981152	NA	NA	NA	NA	UFQG02000105.1	A
355	NW_011951222.1	NW_020110165.1	50904	8	NC_006103.5	1	1	480.63	548.631	19768	0.0130195	0.0130195	0.0130195	NA	NA	NA	NA	UFQG02000058.1	A
356	NW_011951223.1	NC_006089.5	25946	17	NC_006088.5	1	1	601.983	730.401	23661	-0.0049698	-0.0124128	0.00799476	NA	NA	NA	NA	LR606185.1	A
357	NW_011951224.1	NC_028740.2	35194	13	NW_020110167.1	180	195	77.9941	88.8746	23666	0.00587795	-0.0017356	0.0135093	NA	NA	NA	NA	UFQG02000058.1	A
358	NW_011951225.1	NC_006113.5	8912	9	NC_006088.5	153	144	73.9266	78.1722	31059	-0.00412033	-0.0207929	0.0157683	NA	NA	NA	NA	UFQG02000073.1	A
359	NW_011951226.1	NC_006095.5	4012	11	NC_006091.5	132	136	73.6129	71.7086	35732	0.00185577	0.00012782	0.00339667	NA	NA	NA	NA	UFQG02000100.1	A
360	NW_011951227.1	NW_020110167.1	7682	7	NC_006089.5	154	157	105.883	102.879	37154	0.000762557	-0.00314051	0.00835401	NA	NA	NA	NA	UFQG02000112.1	A
361	NW_011951228.1	NC_006088.5	29026	4	NW_020110167.1	196	9	175.521	189.984	25274	0.00597307	-0.000193102	0.0127494	NA	NA	NA	NA	LR606203.1	A
362	NW_011951229.1	NC_006103.5	16388	5	NC_006089.5	1	1	194.68	164.522	33214	NA	NA	NA	NA	NA	NA	NA	LR606196.1	A
363	NW_011951230.1	NC_006127.5	24876	16	NC_006088.5	1	1	637.35	524.159	20194	-0.000681369	-0.0118524	0.0143521	NA	NA	NA	NA	UFQG02000055.1	A
364	NW_011951231.1	NC_006089.5	3040	3	NC_006127.5	118	1	253.961	293.093	21683	-0.00331865	-0.0125905	0.00876407	NA	NA	NA	NA	UFQG02000101.1	A
365	NW_011951232.1	NC_006105.5	6924	3	NC_006089.5	1	1	64.7976	68.3421	38978	NA	NA	NA	NA	NA	NA	NA	LR606185.1	A
366	NW_011951233.1	NC_006127.5	16028	10	NC_006088.5	161	108	111.935	93.8671	15908	-0.00928596	-0.0143848	-0.00592702	NA	NA	NA	NA	LR606180.1	Z
367	NW_011951234.1	NC_006088.5	20076	4	NC_006090.5	202	196	36.7051	45.7823	15651	0.00498567	0.00498567	0.00498567	NA	NA	NA	NA	LR606187.1	A
368	NW_011951235.1	NW_020110167.1	4632	2	NW_020110165.1	1	1	176.087	154.399	31139	0.00130853	-0.0143489	0.0159945	NA	NA	NA	NA	LR606196.1	A
369	NW_011951236.1	NC_028739.2	10668	5	NC_028740.2	157	157	73.8908	75.4461	18100	0.0128813	0.0121291	0.0136335	NA	NA	NA	NA	UFQG02000112.1	A
370	NW_011951237.1	NC_006088.5	28222	7	NC_006091.5	183	185	68.0075	74.4032	14849	NA	NA	NA	NA	NA	NA	NA	LR606203.1	A
371	NW_011951238.1	NC_008465.4	19486	9	NC_006088.5	141	1	99.4819	89.0591	24074	0.00639028	0.00639028	0.00639028	NA	NA	NA	NA	UFQG02000058.1	A
372	NW_011951239.1	NC_006127.5	19920	8	NC_006091.5	352	201	85.7749	51.6656	14477	0.00381504	0.00262894	0.00500113	NA	NA	NA	NA	LR606180.1	Z
373	NW_011951240.1	NC_028739.2	12108	8	NC_006103.5	131	145	242.11	245.033	29090	-0.0117215	-0.0295577	0.01765	NA	NA	NA	NA	UFQG02000094.1	A
374	NW_011951241.1	NC_008465.4	1936	2	NC_006104.5	1	1	51.4983	55.2374	31144	NA	NA	NA	NA	NA	NA	NA	UFQG02000058.1	A
375	NW_011951242.1	NC_006088.5	17738	7	NC_006089.5	1	1	118.362	126.539	27036	0.00493705	8.2e-05	0.019005	NA	NA	NA	NA	LR606187.1	A
376	NW_011951243.1	NC_006090.5	22820	8	NC_006092.5	159	177	539.102	691.499	21318	-0.0285206	-0.0564544	0.0312548	NA	NA	NA	NA	UFQG02000058.1	A
377	NW_011951244.1	NC_028739.2	14256	4	NC_008465.4	1	1	328.26	244.919	16400	-0.00345089	-0.00345089	-0.00345089	NA	NA	NA	NA	LR606191.1	A
378	NW_011951245.1	NC_006127.5	20760	7	NW_020110167.1	372	212	147.986	94.6509	14888	0.0108783	0.0108774	0.0108792	NA	NA	NA	NA	LR606180.1	Z
379	NW_011951246.1	NC_006127.5	14300	8	NC_006089.5	1	1	790.922	912.976	27661	-0.00618081	-0.0212372	0.0195382	NA	NA	NA	NA	UFQG02000075.1	A
380	NW_011951247.1	NW_020110167.1	38498	12	NC_006089.5	156	1	71.3607	75.0241	22787	0.0168623	0.0168623	0.0168623	NA	NA	NA	NA	UFQG02000074.1	A
381	NW_011951248.1	NC_006112.4	4894	6	NC_028739.2	1	1	78.3319	80.4898	21093	-0.00662495	-0.0141251	-0.00115673	NA	NA	NA	NA	LR606189.1	A
382	NW_011951249.1	NC_006114.5	12018	8	NC_006089.5	120	142	61.4391	74.2265	29385	-0.00768231	-0.0269996	0.0103131	NA	NA	NA	NA	LR606188.1	A
383	NW_011951250.1	NC_006109.5	20474	4	NC_006102.5	2	1	91.292	93.3809	19824	-0.00301611	-0.00301611	-0.00301611	NA	NA	NA	NA	UFQG02000079.1	A
384	NW_011951251.1	NC_006126.5	17352	9	NC_006088.5	149	185	1549.82	2809.58	12562	-0.00483756	-0.0666001	0.0357027	NA	NA	NA	NA	LR606206.1	A
385	NW_011951252.1	NW_020110167.1	12204	6	NC_008465.4	1	1	5104.78	7193.41	26242	-0.00111089	-0.01856	0.0125175	NA	NA	NA	NA	LR606180.1	Z
386	NW_011951253.1	NC_006089.5	21638	4	NC_006088.5	1	3	125.29	153.072	12226	-0.0392551	-0.053152	-0.00108172	NA	NA	NA	NA	LR606184.1	A
387	NW_011951254.1	NC_006101.5	1018	1	NC_006105.5	90	133	124.96	131.928	20404	-0.00604091	-0.00604091	-0.00604091	NA	NA	NA	NA	LR606192.1	A
388	NW_011951255.1	NC_006113.5	6100	3	NW_020110167.1	130	1	67.6624	67.4979	36428	NA	NA	NA	NA	NA	NA	NA	LR606192.1	A
389	NW_011951256.1	NC_006112.4	8136	4	NC_006109.5	1	1	132.777	138.043	20975	NA	NA	NA	NA	NA	NA	NA	LR606183.1	A
390	NW_011951257.1	NC_006101.5	512	1	NC_006090.5	1	1	16728	18066.9	17811	-0.00117007	-0.00871385	0.0137404	NA	NA	NA	NA	UFQG02000057.1	A
391	NW_011951258.1	NC_006089.5	1192	4	NC_006088.5	2	1	87.7696	97.7272	15008	0.00709294	-0.0182088	0.0416774	NA	NA	NA	NA	LR606185.1	A
392	NW_011951259.1	NC_006113.5	6842	9	NC_006088.5	114	112	75.0535	77.0295	19167	-0.0321149	-0.0410356	-0.0208838	NA	NA	NA	NA	UFQG02000072.1	A
393	NW_011951260.1	NC_006105.5	16556	7	NW_020110165.1	1	156	222.997	194.931	22450	0.00904503	0.00904503	0.00904503	NA	NA	NA	NA	LR606189.1	A
394	NW_011951261.1	NW_020110164.1	10412	7	NC_006088.5	1	12	201.182	219.082	25421	NA	NA	NA	NA	NA	NA	NA	UFQG02000068.1	A
395	NW_011951262.1	NC_028739.2	21400	7	NW_020110167.1	141	156	233.719	226.556	22155	NA	NA	NA	NA	NA	NA	NA	UFQG02000115.1	A
396	NW_011951263.1	NC_006088.5	12862	5	NW_020110167.1	160	181	64.9175	71.5104	10435	0.00370317	-0.00646066	0.0104667	NA	NA	NA	NA	LR606203.1	A
397	NW_011951264.1	NC_028740.2	2034	1	NC_006110.5	146	142	66.1025	66.7551	13602	NA	NA	NA	NA	NA	NA	NA	UFQG02000115.1	A
398	NW_011951265.1	NC_006090.5	17066	4	NW_020110167.1	190	192	951.435	1096.2	17172	-0.000358524	-0.0144045	0.0121467	NA	NA	NA	NA	LR606193.1	A
399	NW_011951266.1	NC_006088.5	20510	8	NC_028739.2	1	1	194.843	168.458	23409	NA	NA	NA	NA	NA	NA	NA	LR606186.1	A
400	NW_011951267.1	NC_006113.5	3732	5	NC_006099.5	1	1	101.755	105.737	17353	-0.0245959	-0.0245959	-0.0245959	NA	NA	NA	NA	LR606204.1	A
401	NW_011951268.1	NC_006090.5	3862	2	NC_006089.5	1	1	66595.7	86510.9	10772	0.00135955	-0.0158598	0.0275742	NA	NA	NA	NA	UFQG02000085.1	A
402	NW_011951269.1	NC_028740.2	17840	9	NW_020110160.1	1	1	155.898	130.286	13731	NA	NA	NA	NA	NA	NA	NA	UFQG02000078.1	A
403	NW_011951270.1	NC_008465.4	16158	11	NC_006103.5	1	1	402.207	448.934	13428	-0.00182451	-0.0126646	0.0109844	NA	NA	NA	NA	UFQG02000057.1	A
404	NW_011951271.1	NC_006088.5	3332	2	NC_006102.5	1	1	104.049	105.787	28732	NA	NA	NA	NA	NA	NA	NA	UFQG02000068.1	A
405	NW_011951272.1	NC_008465.4	5754	3	NC_006089.5	3	1	274.941	225.443	15517	-0.00176244	-0.00176244	-0.00176244	NA	NA	NA	NA	UFQG02000017.1	A
406	NW_011951273.1	NC_006114.5	2038	3	NC_006088.5	141	163	74.8523	82.4018	11324	0.0154821	0.0154821	0.0154821	NA	NA	NA	NA	UFQG02000068.1	A
407	NW_011951274.1	NC_006093.5	12192	5	NC_006097.5	1	1	528.665	615.465	12238	-0.0099624	-0.015496	-0.00409586	NA	NA	NA	NA	UFQG02000058.1	A
408	NW_011951275.1	NC_006089.5	1452	1	NW_020110167.1	139	1	69.1763	74.7347	11507	NA	NA	NA	NA	NA	NA	NA	LR606186.1	A
409	NW_011951276.1	NC_006110.5	16292	5	NC_008465.4	133	128	87.829	72.7721	10606	NA	NA	NA	NA	NA	NA	NA	UFQG02000086.1	A
410	NW_011951277.1	NC_006088.5	8830	6	NC_006127.5	85	67	1887.31	2120.55	10757	-0.00231036	-0.0247933	0.0109417	NA	NA	NA	NA	UFQG02000059.1	A
411	NW_011951278.1	NC_006093.5	11082	5	NW_020110161.1	1	1	390.626	513.437	11169	-0.00239901	-0.0161082	0.00795023	NA	NA	NA	NA	UFQG02000058.1	A
412	NW_011951279.1	NC_006088.5	7220	3	NW_020110167.1	174	199	52.3751	60.5337	8427	NA	NA	NA	NA	NA	NA	NA	LR606187.1	A
413	NW_011951280.1	NW_020110167.1	3908	2	NC_006119.4	2	1	117.007	130.788	13499	NA	NA	NA	NA	NA	NA	NA	UFQG02000112.1	A
414	NW_011951281.1	NC_028740.2	9562	7	NC_028739.2	1	1	84.5686	93.7396	16275	0.030771	0.0291346	0.031904	NA	NA	NA	NA	UFQG02000058.1	A
415	NW_011951282.1	NC_006090.5	15206	4	NC_006127.5	166	169	131.552	148.543	8308	NA	NA	NA	NA	NA	NA	NA	LR606180.1	Z
416	NW_011951283.1	NC_006127.5	4766	6	NC_006089.5	168	96	103.332	59.7715	8274	NA	NA	NA	NA	NA	NA	NA	LR606180.1	Z
417	NW_011951284.1	NC_006101.5	7314	8	NW_020110167.1	125	1	119.212	113.171	17856	0.00646247	0.0021778	0.0144423	NA	NA	NA	NA	LR606189.1	A
418	NW_011951285.1	NW_020110167.1	5936	2	NC_008465.4	2	2	68.5073	68.6513	23778	-0.0145415	-0.0145415	-0.0145415	NA	NA	NA	NA	UFQG02000056.1	A
419	NW_011951286.1	NC_006102.5	14462	5	NW_020110167.1	117	1	92.8177	93.2614	10624	0.00842476	0.00842476	0.00842476	NA	NA	NA	NA	LR606191.1	A
420	NW_011951287.1	NC_028740.2	2990	1	NC_006101.5	1	1	590.745	703.19	8779	NA	NA	NA	NA	NA	NA	NA	LR606200.1	A
421	NW_011951288.1	NC_006126.5	11850	8	NC_006127.5	1	1	633.683	789.757	14988	-0.000887306	-0.0234841	0.0200507	NA	NA	NA	NA	LR606180.1	Z
422	NW_011951289.1	NC_006105.5	13342	1	NC_006088.5	135	142	30.8104	41.1013	7616	NA	NA	NA	NA	NA	NA	NA	LR606185.1	A
423	NW_011951290.1	NC_006090.5	6380	3	NC_008465.4	1	1	24.7552	34.8063	8559	NA	NA	NA	NA	NA	NA	NA	UFQG02000095.1	A
424	NW_011951291.1	NC_006113.5	7878	4	NC_006106.5	1	3	194.579	214.695	7764	NA	NA	NA	NA	NA	NA	NA	LR606190.1	A
425	NW_011951292.1	NC_006127.5	29974	13	NC_006088.5	186	103	55.135	45.0401	23636	0.000934019	-0.000611029	0.00247907	NA	NA	NA	NA	LR606180.1	Z
426	NW_011951293.1	NC_006088.5	14782	4	NC_006113.5	191	191	85.1731	97.9901	14446	-0.00637823	-0.0120005	0.00225204	NA	NA	NA	NA	UFQG02000059.1	A
427	NW_011951294.1	NC_006089.5	15858	8	NW_020110164.1	1	3	59.7075	64.2486	15427	NA	NA	NA	NA	NA	NA	NA	LR606193.1	A
428	NW_011951295.1	NC_006103.5	662	1	NC_006097.5	1	1	187.514	283.851	9926	NA	NA	NA	NA	NA	NA	NA	UFQG02000091.1	A
429	NW_011951296.1	NC_006109.5	6002	4	NC_006088.5	1	1	78.9382	72.881	23717	NA	NA	NA	NA	NA	NA	NA	LR606185.1	A
430	NW_011951297.1	NC_006127.5	4922	2	NW_020110167.1	193	110	30.1494	18.2585	7213	-0.0103679	-0.0118941	-0.00884169	NA	NA	NA	NA	LR606180.1	Z
431	NW_011951298.1	NC_006093.5	13146	2	NC_006091.5	405	504	93.3122	130.33	7170	0.0127843	0.0127843	0.0127843	NA	NA	NA	NA	LR606191.1	A
432	NW_011951299.1	NC_006126.5	8416	3	NC_006089.5	1	2	720.2	884.313	7963	NA	NA	NA	NA	NA	NA	NA	LR606180.1	Z
433	NW_011951300.1	NC_008465.4	784	1	NC_006094.5	1	1	75.939	79.3195	10855	NA	NA	NA	NA	NA	NA	NA	UFQG02000056.1	A
434	NW_011951301.1	NC_006101.5	11910	6	NW_020110165.1	139	10	210.571	193.719	18925	-0.0147937	-0.0207407	-0.00884665	NA	NA	NA	NA	UFQG02000068.1	A
435	NW_011951302.1	NC_006088.5	14106	7	NC_006089.5	359	90	155.152	168.949	8977	-0.00373897	-0.00815856	0.000680618	NA	NA	NA	NA	LR606187.1	A
436	NW_011951303.1	NC_006126.5	25020	19	NC_006091.5	1	15	842.122	1460.04	11068	0.0129033	-0.0382561	0.0865503	NA	NA	NA	NA	LR606180.1	Z
437	NW_011951304.1	NC_006088.5	10716	5	NW_020110167.1	174	184	76.7695	84.3912	19255	NA	NA	NA	NA	NA	NA	NA	UFQG02000059.1	A
438	NW_011951305.1	NC_028739.2	7710	3	NW_020110164.1	1	1	94.3997	106.54	11972	NA	NA	NA	NA	NA	NA	NA	UFQG02000058.1	A
439	NW_011951306.1	NC_006127.5	1018	1	NW_020110167.1	181	103	25.8054	17.4337	6703	NA	NA	NA	NA	NA	NA	NA	LR606180.1	Z
440	NW_011951307.1	NC_028739.2	6058	3	NC_006112.4	1	1	68.3442	72.0602	11940	NA	NA	NA	NA	NA	NA	NA	LR606191.1	A
441	NW_011951308.1	NC_006105.5	4498	5	NC_006088.5	1	150	102.642	111.295	7404	NA	NA	NA	NA	NA	NA	NA	LR606185.1	A
442	NW_011951309.1	NC_006091.5	3414	6	NC_006088.5	1	1	79.7203	74.6407	8173	NA	NA	NA	NA	NA	NA	NA	LR606201.1	A
443	NW_011951310.1	NC_006098.5	4576	1	NC_006096.5	129	149	251.065	62.3179	7209	NA	NA	NA	NA	NA	NA	NA	LR606183.1	A
444	NW_011951311.1	NC_006104.5	1208	4	NC_006092.5	141	125	70.2431	65.9544	13296	0.0172241	0.0172241	0.0172241	NA	NA	NA	NA	UFQG02000086.1	A
445	NW_011951312.1	NC_028740.2	9280	4	NC_006114.5	1	1	186.012	205.397	16074	NA	NA	NA	NA	NA	NA	NA	UFQG02000115.1	A
446	NW_011951313.1	NC_006090.5	11582	3	NW_020110167.1	180	238	615.451	664.221	6243	0.00382897	-0.0123618	0.0159403	NA	NA	NA	NA	LR606193.1	A
447	NW_011951314.1	NC_006101.5	12332	4	NW_020110167.1	2956	3219	1514.27	1733.62	9286	6.42e-05	-0.0131457	0.0124761	NA	NA	NA	NA	UFQG02000059.1	A
448	NW_011951315.1	NC_006110.5	9630	3	NW_020110167.1	1	1	65.7081	73.453	13077	NA	NA	NA	NA	NA	NA	NA	UFQG02000071.1	A
449	NW_011951316.1	NW_020110167.1	3172	4	NC_006106.5	105	96	66.2722	67.5826	10868	NA	NA	NA	NA	NA	NA	NA	UFQG02000080.1	A
450	NW_011951317.1	NC_006088.5	9586	2	NC_006127.5	514	634	90.9049	114.616	6134	-0.000827653	-0.00447168	0.0112928	NA	NA	NA	NA	LR606203.1	A
451	NW_011951318.1	NC_008465.4	9914	4	NC_028739.2	1	1	97.5543	99.415	12345	NA	NA	NA	NA	NA	NA	NA	LR606185.1	A
452	NW_011951319.1	NC_008465.4	14436	7	NC_006103.5	1	1	47613.3	51552.1	14165	-0.000506511	-0.0233785	0.0215017	NA	NA	NA	NA	UFQG02000084.1	A
453	NW_011951320.1	NC_006088.5	10764	4	NW_020110167.1	197	185	83.3015	89.6252	8467	NA	NA	NA	NA	NA	NA	NA	UFQG02000059.1	A
454	NW_011951321.1	NC_028739.2	15570	7	NC_028740.2	1	1	147.161	165.303	10776	NA	NA	NA	NA	NA	NA	NA	LR606191.1	A
455	NW_011951322.1	NC_006127.5	4962	8	NC_006088.5	2	3	57.3267	66.6416	7755	NA	NA	NA	NA	NA	NA	NA	LR606199.1	A
456	NW_011951323.1	NC_006126.5	1182	1	NW_020110167.1	1	1	2906.8	3662.26	6260	NA	NA	NA	NA	NA	NA	NA	UFQG02000084.1	A
457	NW_011951324.1	NC_006088.5	5050	8	NC_006089.5	1	1	1219	1678.32	16152	0.0116122	-0.00163505	0.0234849	NA	NA	NA	NA	UFQG02000057.1	A
458	NW_011951325.1	NC_006127.5	9866	3	NW_020110167.1	177	99	35.3728	20.0727	5931	-0.000884519	-0.000884519	-0.000884519	NA	NA	NA	NA	LR606180.1	Z
459	NW_011951326.1	NC_006127.5	4242	2	NW_020110167.1	173	101	25.3293	17.2856	5791	NA	NA	NA	NA	NA	NA	NA	LR606180.1	Z
460	NW_011951327.1	NC_006109.5	4020	4	NC_006091.5	1	1	1007.99	1067.71	9578	-0.00452175	-0.0309316	0.0302058	NA	NA	NA	NA	UFQG02000066.1	A
461	NW_011951328.1	NC_006127.5	10264	5	NC_006088.5	152	99	123.022	81.433	5657	NA	NA	NA	NA	NA	NA	NA	LR606180.1	Z
462	NW_011951329.1	NC_006090.5	10100	3	NW_020110167.1	353	401	60.7074	76.2749	5587	0.00273557	0.00273557	0.00273557	NA	NA	NA	NA	LR606193.1	A
463	NW_011951330.1	NC_006114.5	3088	3	NC_006088.5	176	180	33.8723	36.7167	5461	NA	NA	NA	NA	NA	NA	NA	UFQG02000072.1	A
464	NW_011951331.1	NC_028739.2	6390	2	NC_006112.4	7	4	68.249	77.5186	5779	NA	NA	NA	NA	NA	NA	NA	LR606191.1	A
465	NW_011951332.1	NC_006088.5	21322	14	NC_006092.5	8	3	529.281	584.21	6806	-0.0385746	-0.0452606	-0.0260582	NA	NA	NA	NA	LR606182.1	A
466	NW_011951333.1	NW_020110165.1	2332	1	NW_020110167.1	1	1	306.654	353.101	5905	NA	NA	NA	NA	NA	NA	NA	UFQG02000074.1	A
467	NW_011951334.1	NC_006089.5	12240	5	NC_028739.2	1	1	149.964	149.687	7514	NA	NA	NA	NA	NA	NA	NA	UFQG02000058.1	A
468	NW_011951335.1	NC_006089.5	9002	4	NW_020110167.1	1	1	4892.26	6597.91	9687	-0.00262206	-0.0703974	0.0445559	NA	NA	NA	NA	LR606183.1	A
469	NW_011951336.1	NC_006088.5	9972	2	NC_006127.5	6	1	83.3395	71.5804	8774	NA	NA	NA	NA	NA	NA	NA	LR606180.1	Z
470	NW_011951337.1	NW_020110167.1	0	0	NW_020110165.1	144	140	37.1311	47.1375	4917	NA	NA	NA	NA	NA	NA	NA	UFQG02000115.1	A
471	NW_011951338.1	NC_006127.5	6904	3	NC_006088.5	183	97	112.686	73.0458	4874	NA	NA	NA	NA	NA	NA	NA	LR606180.1	Z
472	NW_011951339.1	NC_008465.4	18630	10	NC_006103.5	157	215	441.238	406.307	9337	NA	NA	NA	NA	NA	NA	NA	UFQG02000057.1	A
473	NW_011951340.1	NC_006088.5	5130	6	NC_006127.5	1	1	117.02	151.024	6138	NA	NA	NA	NA	NA	NA	NA	LR606188.1	A
474	NW_011951341.1	NC_006103.5	13970	8	NC_028740.2	128	170	191.31	161.666	5247	-0.012392	-0.012392	-0.012392	NA	NA	NA	NA	UFQG02000096.1	A
475	NW_011951342.1	NC_006127.5	5452	2	NC_006112.4	2	3	157.726	178.05	4794	NA	NA	NA	NA	NA	NA	NA	UFQG02000072.1	A
476	NW_011951343.1	NC_006089.5	8334	6	NC_006127.5	1	1	170.287	204.768	13596	0.00251845	0.00128871	0.00440118	NA	NA	NA	NA	UFQG02000075.1	A
477	NW_011951344.1	NC_006105.5	8184	1	NW_020110167.1	212	204	29.056	35.6434	4755	NA	NA	NA	NA	NA	NA	NA	LR606185.1	A
478	NW_011951345.1	NC_006088.5	1094	1	NC_006092.5	130	83	79.6796	82.4695	7427	0.00753898	-0.00137429	0.0148991	NA	NA	NA	NA	LR606182.1	A
479	NW_011951346.1	NC_006089.5	8046	3	NW_020110167.1	316	494	89.5988	130.094	4691	-0.0350352	-0.0843997	0.0658018	NA	NA	NA	NA	LR606184.1	A
480	NW_011951347.1	NC_006126.5	1884	3	NC_006092.5	1	25	237.385	281.445	5822	NA	NA	NA	NA	NA	NA	NA	LR606180.1	Z
481	NW_011951348.1	NC_006091.5	2184	1	NC_006109.5	126	122	85.7375	81.4697	9035	NA	NA	NA	NA	NA	NA	NA	UFQG02000115.1	A
482	NW_011951349.1	NW_020110165.1	7278	6	NC_006112.4	124	1	117.009	155.168	5570	0.00695467	-0.00488934	0.0151014	NA	NA	NA	NA	LR606193.1	A
483	NW_011951350.1	NC_006102.5	7272	3	NC_028740.2	1	1	105.034	112.272	7940	NA	NA	NA	NA	NA	NA	NA	UFQG02000086.1	A
484	NW_011951351.1	NC_006088.5	2696	3	NW_020110167.1	4	5	79.7561	91.9561	10803	NA	NA	NA	NA	NA	NA	NA	LR606192.1	A
485	NW_011951352.1	NC_008465.4	7334	4	NC_006112.4	1	1	44.1544	51.4378	8137	NA	NA	NA	NA	NA	NA	NA	LR606185.1	A
486	NW_011951353.1	NC_008465.4	1364	2	NC_006110.5	1	1	78.438	85.801	7358	-0.0051194	-0.0051194	-0.0051194	NA	NA	NA	NA	UFQG02000068.1	A
487	NW_011951354.1	NC_006126.5	5398	5	NC_006127.5	190	200	1269.59	1378.87	5332	0.00341424	-0.0111545	0.0248232	NA	NA	NA	NA	UFQG02000058.1	A
488	NW_011951355.1	NW_020110167.1	0	0	NW_020110165.1	1	3	118.779	107.265	5486	NA	NA	NA	NA	NA	NA	NA	UFQG02000115.1	A
489	NW_011951356.1	NC_006127.5	8912	1	NW_020110167.1	343	48	110.126	67.2438	4461	NA	NA	NA	NA	NA	NA	NA	LR606180.1	Z
490	NW_011951357.1	NC_006100.5	3914	6	NC_006127.5	6	2	446.35	493.764	9042	-0.00445637	-0.0162174	0.00902953	NA	NA	NA	NA	LR606202.1	A
491	NW_011951358.1	NC_006115.5	5354	3	NC_006103.5	6	1	65.634	69.1766	5181	NA	NA	NA	NA	NA	NA	NA	LR606191.1	A
492	NW_011951359.1	NC_006127.5	1964	1	NC_006092.5	341	182	61.3961	40.9477	4446	NA	NA	NA	NA	NA	NA	NA	LR606180.1	Z
493	NW_011951360.1	NC_006088.5	10896	4	NC_006109.5	1	1	180.234	175.346	4428	NA	NA	NA	NA	NA	NA	NA	LR606189.1	A
494	NW_011951361.1	NC_006127.5	2512	2	NC_006095.5	1	148	110.59	63.0817	4425	NA	NA	NA	NA	NA	NA	NA	LR606180.1	Z
495	NW_011951362.1	NC_006109.5	6338	5	NC_006114.5	125	2	62.7083	71.439	6736	0.00482051	0.00482051	0.00482051	NA	NA	NA	NA	LR606196.1	A
496	NW_011951363.1	NC_006088.5	10564	6	NC_006127.5	168	193	33.7789	38.0737	4368	NA	NA	NA	NA	NA	NA	NA	LR606180.1	Z
497	NW_011951364.1	NW_020110167.1	2826	2	NW_020110165.1	110	130	78.5168	91.9778	11040	-0.000346778	-0.000346778	-0.000346778	NA	NA	NA	NA	UFQG02000076.1	A
498	NW_011951365.1	NC_006095.5	860	1	NW_020110167.1	187	205	33.3807	38.6907	4331	-0.0147824	-0.0147824	-0.0147824	NA	NA	NA	NA	LR606192.1	A
499	NW_011951366.1	NC_006092.5	23068	11	NC_006088.5	157	173	570.688	581.135	10270	7.99e-05	-0.0152373	0.0265375	NA	NA	NA	NA	LR606182.1	A
500	NW_011951367.1	NC_006104.5	8508	1	NC_006090.5	195	193	35.0711	44.2683	4321	NA	NA	NA	NA	NA	NA	NA	LR606204.1	A
501	NW_011951368.1	NC_028739.2	2346	1	NC_006114.5	2	1	91.6967	94.0722	5080	NA	NA	NA	NA	NA	NA	NA	UFQG02000115.1	A
502	NW_011951369.1	NW_020110167.1	0	0	NW_020110165.1	156	132	79.8387	74.6632	9838	NA	NA	NA	NA	NA	NA	NA	UFQG02000060.1	A
503	NW_011951370.1	NC_006101.5	7484	3	NW_020110167.1	193	192	87.3631	96.9466	5674	NA	NA	NA	NA	NA	NA	NA	LR606205.1	A
504	NW_011951371.1	NC_006088.5	550	1	NW_020110167.1	2	1	3269.12	3725.17	8684	0.00285837	-0.023334	0.0368477	NA	NA	NA	NA	UFQG02000085.1	A
505	NW_011951372.1	NC_006089.5	1500	1	NC_008465.4	4	155	80.3048	78.9147	6963	0.00353644	0.00353644	0.00353644	NA	NA	NA	NA	UFQG02000001.1	A
506	NW_011951373.1	NC_008465.4	4972	2	NW_020110167.1	1	3	97.5002	93.0165	6730	0.0116153	0.00743383	0.0157038	NA	NA	NA	NA	UFQG02000115.1	A
507	NW_011951374.1	NC_006089.5	7644	1	NC_006094.5	166	182	29.5721	35.2544	4048	NA	NA	NA	NA	NA	NA	NA	LR606184.1	A
508	NW_011951375.1	NC_008465.4	2028	2	NC_006115.5	1	1	51.7533	56.4264	14881	NA	NA	NA	NA	NA	NA	NA	UFQG02000082.1	A
509	NW_011951376.1	NC_006092.5	318	1	NW_020110167.1	3	122	61.8555	63.4874	5302	NA	NA	NA	NA	NA	NA	NA	UFQG02000060.1	A
510	NW_011951377.1	NW_020110165.1	6908	5	NC_006088.5	52	16	109.799	119.982	4639	NA	NA	NA	NA	NA	NA	NA	UFQG02000086.1	A
511	NW_011951378.1	NC_006096.5	3412	3	NW_020110167.1	175	184	69.9032	91.4991	3999	-0.0198918	-0.0200095	-0.0197741	NA	NA	NA	NA	LR606190.1	A
512	NW_011951379.1	NC_006127.5	5692	2	NW_020110167.1	175	98	31.0208	19.3604	3998	-0.0254893	-0.0254893	-0.0254893	NA	NA	NA	NA	LR606180.1	Z
513	NW_011951380.1	NC_006101.5	7606	1	NW_020110167.1	166	179	27.2692	33.1655	3958	NA	NA	NA	NA	NA	NA	NA	LR606205.1	A
514	NW_011951381.1	NC_006113.5	930	3	NC_006088.5	1	51	60.1578	67.7256	6197	NA	NA	NA	NA	NA	NA	NA	LR606204.1	A
515	NW_011951382.1	NC_006089.5	10816	8	NC_006105.5	1	1	179.594	174.202	5193	NA	NA	NA	NA	NA	NA	NA	LR606186.1	A
516	NW_011951383.1	NC_006101.5	3118	3	NW_020110167.1	110	169	142.961	185.749	7046	NA	NA	NA	NA	NA	NA	NA	UFQG02000115.1	A
517	NW_011951384.1	NW_020110167.1	0	0	NW_020110165.1	164	159	53.5897	49.5936	3910	NA	NA	NA	NA	NA	NA	NA	UFQG02000072.1	A
518	NW_011951385.1	NC_006088.5	1464	3	NC_006090.5	170	182	396.581	431.825	8971	-0.013196	-0.0276721	0.00886088	NA	NA	NA	NA	LR606202.1	A
519	NW_011951386.1	NW_020110167.1	0	0	NW_020110165.1	100	114	46.9181	56.1257	3867	NA	NA	NA	NA	NA	NA	NA	LR606190.1	A
520	NW_011951387.1	NC_028739.2	916	1	NW_020110167.1	2	98	93.4178	89.7706	8027	NA	NA	NA	NA	NA	NA	NA	UFQG02000056.1	A
521	NW_011951388.1	NC_006090.5	1796	1	NW_020110167.1	132	173	35.4778	32.5241	3848	NA	NA	NA	NA	NA	NA	NA	LR606188.1	A
522	NW_011951389.1	NC_028740.2	4904	2	NC_006096.5	1	1	84.193	76.1686	6099	NA	NA	NA	NA	NA	NA	NA	LR606190.1	A
523	NW_011951390.1	NW_020110167.1	1036	1	NC_006088.5	32	1	128.013	116.2	6127	NA	NA	NA	NA	NA	NA	NA	LR606185.1	A
524	NW_011951391.1	NC_006100.5	2200	3	NW_020110167.1	15	9	393.153	461.195	5784	0.00335917	-0.00924495	0.014658	NA	NA	NA	NA	LR606202.1	A
525	NW_011951392.1	NC_006094.5	7066	1	NC_006107.5	133	122	29.3335	32.0286	3749	NA	NA	NA	NA	NA	NA	NA	LR606186.1	A
526	NW_011951393.1	NC_006089.5	4510	2	NC_006088.5	83	38	7494.14	9888.2	5206	-0.00924107	-0.046676	0.0236846	NA	NA	NA	NA	LR606206.1	A
527	NW_011951394.1	NC_008465.4	10632	11	NC_006103.5	3	1	1516.37	1810.67	5533	0.000565302	-0.011832	0.0196378	NA	NA	NA	NA	UFQG02000057.1	A
528	NW_011951395.1	NC_006088.5	3972	4	NW_020110167.1	16	15	84.5041	92.7407	5367	NA	NA	NA	NA	NA	NA	NA	LR606187.1	A
529	NW_011951396.1	NC_028739.2	3402	2	NW_020110167.1	1	1	88.7138	83.6011	5796	NA	NA	NA	NA	NA	NA	NA	UFQG02000073.1	A
530	NW_011951397.1	NC_006127.5	2878	2	NW_020110167.1	168	88	26.8244	15.0839	3725	NA	NA	NA	NA	NA	NA	NA	LR606180.1	Z
531	NW_011951398.1	NC_006088.5	7414	2	NW_020110167.1	203	209	92.6403	99.9566	5746	NA	NA	NA	NA	NA	NA	NA	UFQG02000059.1	A
532	NW_011951399.1	NW_020110167.1	0	0	NW_020110165.1	94	69	55.951	53.9389	9186	NA	NA	NA	NA	NA	NA	NA	UFQG02000080.1	A
533	NW_011951400.1	NC_006089.5	1366	2	NC_006090.5	150	169	1533.69	1697.57	5365	0.0202734	-0.00152232	0.0292735	NA	NA	NA	NA	UFQG02000058.1	A
534	NW_011951401.1	NC_008465.4	11580	6	NC_006105.5	7	3	100.606	71.2501	9193	NA	NA	NA	NA	NA	NA	NA	UFQG02000079.1	A
535	NW_011951402.1	NC_006103.5	3842	5	NC_006089.5	7	14	3152.58	2515.8	4842	-0.00136374	-0.0152306	0.012521	NA	NA	NA	NA	UFQG02000055.1	A
536	NW_011951403.1	NC_006114.5	5890	2	NC_006089.5	155	177	75.9931	83.3996	5668	0.00288568	-0.00145992	0.00723128	NA	NA	NA	NA	LR606188.1	A
537	NW_011951404.1	NW_020110167.1	0	0	NW_020110165.1	1	2	3397.92	3664.15	5461	NA	NA	NA	NA	NA	NA	NA	UFQG02000055.1	A
538	NW_011951405.1	NC_006126.5	316	1	NW_020110167.1	3	1	17893.4	24036	6608	0.0316467	0.0290335	0.035517	NA	NA	NA	NA	UFQG02000084.1	A
539	NW_011951406.1	NC_006127.5	3678	1	NW_020110167.1	2	195	138.882	84.0274	3561	0.00513383	-0.00212028	0.0123879	NA	NA	NA	NA	LR606180.1	Z
540	NW_011951407.1	NC_006092.5	7118	4	NC_006090.5	115	136	75.3992	84.1509	3786	NA	NA	NA	NA	NA	NA	NA	LR606182.1	A
541	NW_011951408.1	NC_006101.5	7030	2	NW_020110167.1	3334	3645	1628.35	1879.25	5502	0.000891879	-0.00817498	0.012478	NA	NA	NA	NA	UFQG02000058.1	A
542	NW_011951409.1	NC_006127.5	5254	5	NC_006093.5	1	2	2923.23	3405.22	5829	-0.0405848	-0.0843966	0.0069656	NA	NA	NA	NA	LR606202.1	A
543	NW_011951410.1	NW_020110167.1	0	0	NW_020110165.1	1	1	126.773	194.155	6281	NA	NA	NA	NA	NA	NA	NA	UFQG02000008.1	A
544	NW_011951411.1	NC_006089.5	6066	1	NW_020110167.1	167	203	37.8904	43.3358	3427	0.0293936	0.0293936	0.0293936	NA	NA	NA	NA	LR606198.1	A
545	NW_011951412.1	NC_008465.4	2738	4	NC_006090.5	2	90	76.8262	80.1253	5692	NA	NA	NA	NA	NA	NA	NA	UFQG02000115.1	A
546	NW_011951413.1	NC_006091.5	5978	1	NW_020110167.1	179	214	29.4218	32.9812	3406	NA	NA	NA	NA	NA	NA	NA	LR606181.1	A
547	NW_011951414.1	NC_006110.5	1336	1	NW_020110167.1	1	2	193.752	217.915	9003	NA	NA	NA	NA	NA	NA	NA	UFQG02000115.1	A
548	NW_011951415.1	NC_006126.5	4706	4	NC_006089.5	2	1	45.3418	93.2844	5529	0.0219604	0.00405812	0.0360177	NA	NA	NA	NA	LR606181.1	A
549	NW_011951416.1	NC_006111.5	278	1	NW_020110167.1	3	1	63.9844	59.955	7357	NA	NA	NA	NA	NA	NA	NA	LR606189.1	A
550	NW_011951417.1	NC_028739.2	2302	1	NC_006112.4	1	1	48.1665	46.0359	12014	NA	NA	NA	NA	NA	NA	NA	UFQG02000082.1	A
551	NW_011951418.1	NC_006090.5	4754	3	NC_006088.5	19	10	685.993	877.893	5833	0.00478842	-0.00099901	0.0127373	NA	NA	NA	NA	LR606180.1	Z
552	NW_011951419.1	NC_006103.5	1366	1	NC_008465.4	151	134	79.4452	89.6173	6165	NA	NA	NA	NA	NA	NA	NA	UFQG02000105.1	A
553	NW_011951420.1	NW_020110167.1	0	0	NW_020110165.1	112	128	48.9081	56.8782	3273	NA	NA	NA	NA	NA	NA	NA	UFQG02000115.1	A
554	NW_011951421.1	NC_006088.5	6516	1	NW_020110167.1	357	416	42.087	49.8159	3258	NA	NA	NA	NA	NA	NA	NA	LR606203.1	A
555	NW_011951422.1	NC_006088.5	4288	1	NW_020110167.1	343	345	44.2729	50.7161	3253	0.0020182	-0.00189607	0.00593247	NA	NA	NA	NA	LR606203.1	A
556	NW_011951423.1	NC_006089.5	6142	3	NW_020110167.1	1	1	66.1475	75.7291	6307	NA	NA	NA	NA	NA	NA	NA	LR606183.1	A
557	NW_011951424.1	NC_006126.5	3486	2	NC_006088.5	4	3	479.974	577.939	4496	0.0185392	-0.000919242	0.0379976	NA	NA	NA	NA	LR606181.1	A
558	NW_011951425.1	NC_008465.4	1652	1	NC_006111.5	1	2	81.7207	103.279	6098	0.00418836	0.00418836	0.00418836	NA	NA	NA	NA	UFQG02000060.1	A
559	NW_011951426.1	NC_006098.5	6346	1	NC_006089.5	160	179	46.0837	54.0267	3195	NA	NA	NA	NA	NA	NA	NA	LR606189.1	A
560	NW_011951427.1	NC_006099.5	5132	1	NW_020110167.1	164	170	24.8919	25.3995	3187	NA	NA	NA	NA	NA	NA	NA	LR606200.1	A
561	NW_011951428.1	NC_006127.5	3656	1	NW_020110167.1	370	217	61.8859	40.3191	3181	-0.00727448	-0.041104	0.0133887	NA	NA	NA	NA	LR606180.1	Z
562	NW_011951429.1	NC_006088.5	1828	1	NC_006104.5	1	1	93.2272	78.3914	5571	0.00137108	0.00137108	0.00137108	NA	NA	NA	NA	LR606204.1	A
563	NW_011951430.1	NC_006089.5	4000	1	NW_020110167.1	61	382	161.169	176.329	3717	NA	NA	NA	NA	NA	NA	NA	LR606184.1	A
564	NW_011951431.1	NC_006094.5	3786	2	NW_020110167.1	138	141	66.7981	77.5262	5049	-0.000691781	-0.000691781	-0.000691781	NA	NA	NA	NA	LR606186.1	A
565	NW_011951432.1	NC_028739.2	8214	4	NW_020110167.1	1	1	69.3837	69.1574	5253	NA	NA	NA	NA	NA	NA	NA	LR606180.1	Z
566	NW_011951433.1	NC_006127.5	16604	9	NC_006114.5	1	29	958.079	1054.67	3083	NA	NA	NA	NA	NA	NA	NA	UFQG02000065.1	A
567	NW_011951434.1	NC_008465.4	5364	2	NC_006112.4	29	8	64.48	68.1219	4202	NA	NA	NA	NA	NA	NA	NA	LR606195.1	A
568	NW_011951435.1	NC_006095.5	4798	3	NC_006127.5	12	12	78.6128	94.1315	5495	0.00581309	-0.00314361	0.0140771	NA	NA	NA	NA	LR606192.1	A
569	NW_011951436.1	NC_008465.4	6948	3	NC_006102.5	1	1	64.9643	72.8901	8819	NA	NA	NA	NA	NA	NA	NA	UFQG02000100.1	A
570	NW_011951437.1	NC_008465.4	3094	2	NC_006114.5	11	7	66.5101	72.4648	5512	NA	NA	NA	NA	NA	NA	NA	LR606195.1	A
571	NW_011951438.1	NC_006105.5	1598	2	NC_006095.5	134	130	87.2082	70.0748	5044	NA	NA	NA	NA	NA	NA	NA	LR606192.1	A
572	NW_011951439.1	NC_006089.5	5906	2	NW_020110167.1	127	143	75.5724	89.7835	4903	NA	NA	NA	NA	NA	NA	NA	LR606183.1	A
573	NW_011951440.1	NC_028739.2	6150	2	NC_006091.5	1	2	82.2641	81.1721	3796	0.0133637	0.0133637	0.0133637	NA	NA	NA	NA	LR606193.1	A
574	NW_011951441.1	NC_006127.5	678	1	NW_020110167.1	714	201	141.358	45.4686	2933	0.00751404	-0.00405773	0.0190858	NA	NA	NA	NA	LR606180.1	Z
575	NW_011951442.1	NC_006127.5	1108	2	NW_020110167.1	196	106	86.8352	48.4866	3640	NA	NA	NA	NA	NA	NA	NA	LR606180.1	Z
576	NW_011951443.1	NC_006088.5	2302	1	NC_006104.5	1	2	63.5321	79.0452	4732	NA	NA	NA	NA	NA	NA	NA	LR606195.1	A
577	NW_011951444.1	NC_006127.5	10016	6	NC_006088.5	17	3	4362.94	5784.33	9571	-0.00167265	-0.0438161	0.0219148	NA	NA	NA	NA	UFQG02000055.1	A
578	NW_011951445.1	NC_006127.5	3878	2	NW_020110167.1	353	207	50.8125	45.1985	2791	NA	NA	NA	NA	NA	NA	NA	LR606180.1	Z
579	NW_011951446.1	NC_006088.5	2500	2	NW_020110167.1	380	391	49.1648	50.5774	2780	NA	NA	NA	NA	NA	NA	NA	LR606187.1	A
580	NW_011951447.1	NC_006119.4	5984	4	NC_008465.4	4	1	176.824	188.291	6971	NA	NA	NA	NA	NA	NA	NA	UFQG02000058.1	A
581	NW_011951448.1	NC_028740.2	15718	9	NC_006088.5	144	129	510.426	598.329	2761	-0.00645042	-0.0241187	0.0150728	NA	NA	NA	NA	UFQG02000094.1	A
582	NW_011951449.1	NC_008465.4	3398	6	NC_006103.5	2	1	992.278	821.723	5554	NA	NA	NA	NA	NA	NA	NA	UFQG02000057.1	A
583	NW_011951450.1	NC_006112.4	5622	4	NC_006089.5	901	1189	974.837	1143.99	2684	0.00112633	-0.000439629	0.00213529	NA	NA	NA	NA	LR606189.1	A
584	NW_011951451.1	NC_006092.5	2984	1	NC_006088.5	154	161	78.2764	97.0181	4720	NA	NA	NA	NA	NA	NA	NA	LR606196.1	A
585	NW_011951452.1	NC_006127.5	4486	1	NW_020110167.1	6	2	141.662	83.4902	2672	-0.00121104	-0.00121104	-0.00121104	NA	NA	NA	NA	LR606180.1	Z
586	NW_011951453.1	NC_006088.5	6234	8	NC_006127.5	1	1	511.763	339.296	2657	NA	NA	NA	NA	NA	NA	NA	LR606181.1	A
587	NW_011951454.1	NC_028739.2	3474	2	NW_020110167.1	109	114	54.2804	58.7703	4861	NA	NA	NA	NA	NA	NA	NA	UFQG02000061.1	A
588	NW_011951455.1	NC_006093.5	3998	2	NW_020110167.1	138	145	65.2054	76.2016	4897	NA	NA	NA	NA	NA	NA	NA	LR606191.1	A
589	NW_011951456.1	NC_006127.5	4762	1	NW_020110167.1	628	172	105.079	26.6317	2603	NA	NA	NA	NA	NA	NA	NA	LR606180.1	Z
590	NW_011951457.1	NC_028740.2	18008	12	NC_006102.5	21	152	399.992	436.961	4724	NA	NA	NA	NA	NA	NA	NA	UFQG02000093.1	A
591	NW_011951458.1	NC_006088.5	4020	2	NC_008465.4	2	1	63.0846	62.6145	5192	NA	NA	NA	NA	NA	NA	NA	LR606185.1	A
592	NW_011951459.1	NC_006100.5	282	1	NW_020110167.1	1	1	423.611	469.974	8042	0.00249264	-0.00103965	0.00577113	NA	NA	NA	NA	LR606202.1	A
593	NW_011951460.1	NC_006089.5	4804	3	NW_020110167.1	1	2	60.8522	66.5708	4799	NA	NA	NA	NA	NA	NA	NA	UFQG02000079.1	A
594	NW_011951461.1	NC_008465.4	856	2	NC_006112.4	2	1	228.785	233.77	2576	NA	NA	NA	NA	NA	NA	NA	UFQG02000083.1	A
595	NW_011951462.1	NC_006089.5	2808	3	NC_006090.5	1	1	3449.24	4217.21	5173	0.00489323	-0.0117034	0.0157984	NA	NA	NA	NA	LR606183.1	A
596	NW_011951463.1	NC_028739.2	722	1	NC_006098.5	8	1	89.4888	73.907	5106	NA	NA	NA	NA	NA	NA	NA	LR606191.1	A
597	NW_011951464.1	NC_006127.5	4664	1	NW_020110167.1	394	170	68.3587	40.1384	2554	NA	NA	NA	NA	NA	NA	NA	LR606180.1	Z
598	NW_011951465.1	NC_006115.5	2174	1	NC_006127.5	84	145	88.8913	100.114	4853	NA	NA	NA	NA	NA	NA	NA	LR606192.1	A
599	NW_011951466.1	NC_006112.4	3574	4	NC_028740.2	132	160	29.6568	40.0886	2476	NA	NA	NA	NA	NA	NA	NA	LR606189.1	A
600	NW_011951467.1	NW_020110167.1	0	0	NW_020110165.1	182	201	86.1656	75.6342	2475	NA	NA	NA	NA	NA	NA	NA	UFQG02000115.1	A
601	NW_011951468.1	NC_006088.5	3720	2	NW_020110167.1	365	457	38.5917	55.1645	2475	NA	NA	NA	NA	NA	NA	NA	LR606203.1	A
602	NW_011951469.1	NC_028739.2	4620	3	NW_020110167.1	145	121	92.2141	77.6366	4813	NA	NA	NA	NA	NA	NA	NA	UFQG02000061.1	A
603	NW_011951470.1	NW_020110167.1	0	0	NW_020110165.1	167	115	38.4581	24.3525	2415	NA	NA	NA	NA	NA	NA	NA	LR606180.1	Z
604	NW_011951471.1	NC_006095.5	1408	2	NC_006104.5	140	133	26.1579	28.9668	2414	NA	NA	NA	NA	NA	NA	NA	LR606192.1	A
605	NW_011951472.1	NC_006113.5	584	1	NW_020110167.1	6	2	113.603	128.064	2409	NA	NA	NA	NA	NA	NA	NA	UFQG02000115.1	A
606	NW_011951473.1	NC_006108.5	5282	3	NC_006096.5	144	134	68.0835	78.7508	5028	NA	NA	NA	NA	NA	NA	NA	LR606186.1	A
607	NW_011951474.1	NC_006127.5	1102	4	NC_006089.5	59	100	2387.5	1873.92	5157	-0.00111877	-0.0195949	0.0186174	NA	NA	NA	NA	UFQG02000057.1	A
608	NW_011951475.1	NC_006091.5	4582	1	NC_006105.5	3	2	269.296	197.523	2370	-0.0116202	-0.0136263	-0.00893971	NA	NA	NA	NA	UFQG02000068.1	A
609	NW_011951476.1	NC_006098.5	688	1	NC_006094.5	1	132	159.333	114.01	5369	NA	NA	NA	NA	NA	NA	NA	UFQG02000115.1	A
610	NW_011951477.1	NC_008465.4	1704	1	NC_006112.4	1	1	90.0383	80.7774	4168	NA	NA	NA	NA	NA	NA	NA	UFQG02000017.1	A
611	NW_011951478.1	NC_006092.5	3548	2	NC_006113.5	2	3	54.7528	60.9219	5249	NA	NA	NA	NA	NA	NA	NA	LR606196.1	A
612	NW_011951479.1	NC_006098.5	2936	3	NC_006088.5	1	2	159.206	138.036	10673	NA	NA	NA	NA	NA	NA	NA	UFQG02000068.1	A
613	NW_011951480.1	NC_006094.5	2940	3	NC_006089.5	96	138	74.9499	97.7608	5307	NA	NA	NA	NA	NA	NA	NA	LR606186.1	A
614	NW_011951481.1	NC_006088.5	4618	1	NW_020110167.1	317	362	54.7036	70.0413	2320	NA	NA	NA	NA	NA	NA	NA	LR606203.1	A
615	NW_011951482.1	NC_006101.5	4638	1	NW_020110167.1	194	197	21.8332	26.6641	2319	NA	NA	NA	NA	NA	NA	NA	LR606205.1	A
616	NW_011951483.1	NW_020110160.1	5112	3	NC_006103.5	1	2	69.0641	64.8609	2657	NA	NA	NA	NA	NA	NA	NA	UFQG02000068.1	A
617	NW_011951484.1	NC_006102.5	3226	1	NC_006091.5	168	183	52.615	51.247	2283	NA	NA	NA	NA	NA	NA	NA	LR606201.1	A
618	NW_011951485.1	NC_006093.5	4678	2	NC_006111.5	25	1	60.0394	61.8188	5560	NA	NA	NA	NA	NA	NA	NA	UFQG02000058.1	A
619	NW_011951486.1	NW_020110167.1	0	0	NW_020110165.1	55	416	149.787	158.988	8527	NA	NA	NA	NA	NA	NA	NA	LR606187.1	A
620	NW_011951487.1	NW_020110167.1	0	0	NW_020110165.1	1	1	237.566	129.833	5392	NA	NA	NA	NA	NA	NA	NA	LR606191.1	A
621	NW_011951488.1	NC_006088.5	1798	1	NW_020110167.1	73	1	101.101	111.279	9524	0.0107396	0.00391947	0.0175597	NA	NA	NA	NA	LR606187.1	A
622	NW_011951489.1	NC_006101.5	1750	1	NW_020110167.1	154	213	30.3585	34.5508	2223	NA	NA	NA	NA	NA	NA	NA	LR606205.1	A
623	NW_011951490.1	NC_006088.5	2398	3	NC_006099.5	1598	1843	358.524	439.002	2196	-0.0274817	-0.0274817	-0.0274817	NA	NA	NA	NA	LR606185.1	A
624	NW_011951491.1	NW_020110167.1	0	0	NW_020110165.1	4	5	120.917	73.4156	2193	NA	NA	NA	NA	NA	NA	NA	UFQG02000115.1	A
625	NW_011951492.1	NW_020110167.1	0	0	NW_020110165.1	1	1	3.25242	7.87675	2142	NA	NA	NA	NA	NA	NA	NA	LR606180.1	Z
626	NW_011951493.1	NC_006089.5	4762	5	NC_028739.2	1	2	66.471	80.9374	4191	NA	NA	NA	NA	NA	NA	NA	UFQG02000096.1	A
627	NW_011951494.1	NC_006127.5	1090	1	NC_006126.5	89	29	132.583	142.06	2102	NA	NA	NA	NA	NA	NA	NA	UFQG02000059.1	A
628	NW_011951495.1	NC_028739.2	1614	1	NW_020110167.1	3	1	63.4973	63.9604	5447	NA	NA	NA	NA	NA	NA	NA	UFQG02000071.1	A
629	NW_011951496.1	NC_006090.5	1970	2	NW_020110167.1	123	133	44.261	56.8863	2091	NA	NA	NA	NA	NA	NA	NA	LR606193.1	A
630	NW_011951497.1	NC_006103.5	2586	2	NC_006102.5	1	1	132.089	142.824	2086	NA	NA	NA	NA	NA	NA	NA	UFQG02000074.1	A
631	NW_011951498.1	NW_020110163.1	4010	2	NW_020110167.1	115	99	42.1369	43.3888	2085	NA	NA	NA	NA	NA	NA	NA	UFQG02000115.1	A
632	NW_011951499.1	NC_028739.2	4006	1	NW_020110167.1	156	1	41.5269	53.0808	2054	NA	NA	NA	NA	NA	NA	NA	UFQG02000115.1	A
633	NW_011951500.1	NC_006127.5	658	1	NW_020110167.1	402	43	111.029	66.4781	2027	NA	NA	NA	NA	NA	NA	NA	LR606180.1	Z
634	NW_011951501.1	NC_006114.5	5244	2	NC_006115.5	120	137	33.8626	43.098	2026	NA	NA	NA	NA	NA	NA	NA	LR606188.1	A
635	NW_011951502.1	NW_020110165.1	2926	1	NW_020110167.1	2	4	483.141	473.324	2025	NA	NA	NA	NA	NA	NA	NA	UFQG02000115.1	A
636	NW_011951503.1	NW_020110167.1	0	0	NW_020110165.1	1	1	70.4817	68.6462	2012	NA	NA	NA	NA	NA	NA	NA	UFQG02000115.1	A
637	NW_011951504.1	NC_006101.5	4010	1	NW_020110167.1	198	178	72.6474	76.2056	2011	NA	NA	NA	NA	NA	NA	NA	LR606205.1	A
638	NW_011951505.1	NC_006127.5	3658	1	NW_020110167.1	1	25	124.683	79.4176	2002	NA	NA	NA	NA	NA	NA	NA	LR606180.1	Z
639	NW_011951506.1	NC_006094.5	1956	1	NW_020110167.1	153	23	648.476	525.331	1974	NA	NA	NA	NA	NA	NA	NA	UFQG02000059.1	A
640	NW_011951507.1	NC_006090.5	3936	1	NW_020110167.1	196	197	44.2264	49.9119	1969	NA	NA	NA	NA	NA	NA	NA	LR606195.1	A
641	NW_011951508.1	NC_006090.5	3894	1	NW_020110167.1	1	2	1.13286	1.09391	1947	NA	NA	NA	NA	NA	NA	NA	UFQG02000115.1	A
642	NW_011951509.1	NC_028739.2	4162	2	NW_020110167.1	113	92	51.9856	61.0478	1928	NA	NA	NA	NA	NA	NA	NA	UFQG02000086.1	A
643	NW_011951510.1	NC_028740.2	1476	2	NW_020110167.1	162	176	20.842	37.8726	1885	NA	NA	NA	NA	NA	NA	NA	UFQG02000058.1	A
644	NW_011951511.1	NW_020110167.1	0	0	NW_020110165.1	136	122	120.028	111.039	1880	NA	NA	NA	NA	NA	NA	NA	UFQG02000115.1	A
645	NW_011951512.1	NC_006089.5	3304	2	NW_020110167.1	1	1	6.11832	5.79788	5397	NA	NA	NA	NA	NA	NA	NA	UFQG02000054.1	A
646	NW_011951513.1	NC_006110.5	1888	1	NW_020110167.1	87	123	31.9591	38.803	1844	-0.0141083	-0.0141083	-0.0141083	NA	NA	NA	NA	LR606196.1	A
647	NW_011951514.1	NW_020110164.1	17940	8	NC_006114.5	2	2	45.5121	47.3274	1840	NA	NA	NA	NA	NA	NA	NA	UFQG02000110.1	A
648	NW_011951515.1	NW_020110167.1	0	0	NW_020110165.1	1	1	159.519	144.946	1819	NA	NA	NA	NA	NA	NA	NA	UFQG02000115.1	A
649	NW_011951516.1	NC_006112.4	3126	1	NC_008465.4	1	5	194.621	146.507	1818	NA	NA	NA	NA	NA	NA	NA	UFQG02000068.1	A
650	NW_011951517.1	NW_020110167.1	0	0	NW_020110165.1	189	107	19.4054	15.8503	1801	NA	NA	NA	NA	NA	NA	NA	LR606180.1	Z
651	NW_011951518.1	NW_020110167.1	0	0	NW_020110165.1	190	109	24.3603	16.5086	1784	0.0218271	0.0218271	0.0218271	NA	NA	NA	NA	LR606180.1	Z
652	NW_011951519.1	NW_020110167.1	0	0	NW_020110165.1	133	136	192.72	169.471	1779	-0.005288	-0.0175917	0.0104489	NA	NA	NA	NA	UFQG02000115.1	A
653	NW_011951520.1	NC_006102.5	3040	1	NC_008465.4	4	1	151.415	148.558	1779	0.000987791	0.000987791	0.000987791	NA	NA	NA	NA	UFQG02000105.1	A
654	NW_011951521.1	NC_006091.5	5032	2	NC_006089.5	177	146	26.0177	34.9759	1778	-0.0133823	-0.0178437	-0.00892077	NA	NA	NA	NA	LR606181.1	A
655	NW_011951522.1	NW_020110167.1	0	0	NW_020110165.1	135	6	66.7203	81.954	9297	NA	NA	NA	NA	NA	NA	NA	LR606180.1	Z
656	NW_011951523.1	NC_006108.5	774	2	NC_006088.5	87	101	40.9831	45.1396	1753	NA	NA	NA	NA	NA	NA	NA	LR606186.1	A
657	NW_011951524.1	NC_006101.5	3506	1	NW_020110167.1	187	160	64.8522	58.7794	1753	NA	NA	NA	NA	NA	NA	NA	LR606205.1	A
658	NW_011951525.1	NW_020110167.1	0	0	NW_020110165.1	3	1	55.4986	63.8625	1740	NA	NA	NA	NA	NA	NA	NA	UFQG02000115.1	A
659	NW_011951526.1	NC_006127.5	3304	1	NW_020110167.1	201	108	35.2565	17.6368	1731	NA	NA	NA	NA	NA	NA	NA	LR606180.1	Z
660	NW_011951527.1	NC_028739.2	7966	5	NC_006105.5	26	1	165.471	107.733	1727	NA	NA	NA	NA	NA	NA	NA	UFQG02000074.1	A
661	NW_011951528.1	NW_020110162.1	1086	1	NC_006112.4	188	134	42.4639	44.9263	1712	NA	NA	NA	NA	NA	NA	NA	LR606195.1	A
662	NW_011951529.1	NC_006105.5	3224	1	NW_020110167.1	155	180	36.9613	39.7148	1690	NA	NA	NA	NA	NA	NA	NA	LR606185.1	A
663	NW_011951530.1	NC_028740.2	13504	11	NC_028739.2	1	2	75.6351	73.5945	1687	NA	NA	NA	NA	NA	NA	NA	UFQG02000074.1	A
664	NW_011951531.1	NC_006090.5	2344	1	NW_020110167.1	314	355	29.7439	39.9911	1680	NA	NA	NA	NA	NA	NA	NA	LR606193.1	A
665	NW_011951532.1	NC_006102.5	6236	4	NC_006095.5	182	162	491.998	484.956	1677	NA	NA	NA	NA	NA	NA	NA	UFQG02000094.1	A
666	NW_011951533.1	NW_020110167.1	0	0	NW_020110165.1	115	119	28.7161	31.6593	1666	NA	NA	NA	NA	NA	NA	NA	LR606199.1	A
667	NW_011951534.1	NC_006092.5	2474	3	NW_020110165.1	124	148	147.125	156.89	1664	NA	NA	NA	NA	NA	NA	NA	LR606193.1	A
668	NW_011951535.1	NC_006101.5	1776	3	NC_006093.5	161	174	83.8891	95.3946	1664	NA	NA	NA	NA	NA	NA	NA	LR606205.1	A
669	NW_011951536.1	NC_028739.2	3176	2	NC_006089.5	1	2	141.002	160.718	1660	NA	NA	NA	NA	NA	NA	NA	UFQG02000058.1	A
670	NW_011951537.1	NW_020110167.1	0	0	NW_020110165.1	2	21	147.927	114.283	1645	NA	NA	NA	NA	NA	NA	NA	UFQG02000080.1	A
671	NW_011951538.1	NC_028740.2	8936	4	NW_020110167.1	162	191	35.5312	45.2479	1643	NA	NA	NA	NA	NA	NA	NA	UFQG02000115.1	A
672	NW_011951539.1	NW_020110167.1	0	0	NW_020110165.1	1	1	104.159	88.4555	1641	NA	NA	NA	NA	NA	NA	NA	UFQG02000115.1	A
673	NW_011951540.1	NC_006101.5	1594	1	NW_020110167.1	202	237	26.8271	35.0974	1633	NA	NA	NA	NA	NA	NA	NA	LR606205.1	A
674	NW_011951541.1	NC_028739.2	1764	1	NW_020110167.1	20	9	646.784	440.821	1631	NA	NA	NA	NA	NA	NA	NA	UFQG02000072.1	A
675	NW_011951542.1	NC_028739.2	2692	1	NC_006119.4	156	21	43.9579	54.0173	1631	NA	NA	NA	NA	NA	NA	NA	UFQG02000100.1	A
676	NW_011951543.1	NW_020110167.1	0	0	NW_020110165.1	181	99	26.7531	22.8734	1627	NA	NA	NA	NA	NA	NA	NA	LR606180.1	Z
677	NW_011951544.1	NC_006106.5	312	1	NW_020110167.1	558	819	747.343	964.805	1615	NA	NA	NA	NA	NA	NA	NA	UFQG02000065.1	A
678	NW_011951545.1	NW_020110167.1	0	0	NW_020110165.1	2	2	87.2392	112.672	1605	NA	NA	NA	NA	NA	NA	NA	UFQG02000115.1	A
679	NW_011951546.1	NC_006115.5	2412	1	NW_020110167.1	115	41	61.0031	68.7272	1602	NA	NA	NA	NA	NA	NA	NA	LR606192.1	A
680	NW_011951547.1	NC_006089.5	1614	2	NC_006127.5	142	182	1714.93	1891.69	7207	-0.0043591	-0.0155309	0.00379838	NA	NA	NA	NA	LR606194.1	A
681	NW_011951548.1	NC_006094.5	3002	1	NW_020110167.1	158	193	30.5986	34.9784	1593	NA	NA	NA	NA	NA	NA	NA	LR606186.1	A
682	NW_011951549.1	NW_020110167.1	9546	4	NC_008465.4	2	1	135.709	120.763	1586	NA	NA	NA	NA	NA	NA	NA	UFQG02000058.1	A
683	NW_011951550.1	NC_008465.4	856	2	NC_006105.5	20	21	577.932	616.546	1583	NA	NA	NA	NA	NA	NA	NA	LR606190.1	A
684	NW_011951551.1	NC_006093.5	1746	2	NW_020110167.1	503	595	110.644	134.838	1571	NA	NA	NA	NA	NA	NA	NA	LR606191.1	A
685	NW_011951552.1	NC_006101.5	3102	1	NW_020110167.1	912	919	1029.99	1243.08	1561	0.0028639	-0.00243809	0.0122873	NA	NA	NA	NA	UFQG02000058.1	A
686	NW_011951553.1	NC_006103.5	10862	6	NC_006089.5	128	169	107.056	109.608	1549	NA	NA	NA	NA	NA	NA	NA	UFQG02000060.1	A
687	NW_011951554.1	NC_006112.4	4036	2	NC_006098.5	1	16	188.738	171.326	1549	NA	NA	NA	NA	NA	NA	NA	LR606189.1	A
688	NW_011951555.1	NW_020110167.1	0	0	NW_020110165.1	5	17	70.7098	63.4694	1548	NA	NA	NA	NA	NA	NA	NA	UFQG02000115.1	A
689	NW_011951556.1	NW_020110167.1	0	0	NW_020110165.1	36	28	152.995	221.406	1530	NA	NA	NA	NA	NA	NA	NA	UFQG02000115.1	A
690	NW_011951557.1	NW_020110167.1	3034	1	NC_006119.4	4	1	116.554	131.111	1524	NA	NA	NA	NA	NA	NA	NA	UFQG02000017.1	A
691	NW_011951558.1	NC_006089.5	2946	1	NW_020110167.1	2	112	42.5788	43.0025	1524	NA	NA	NA	NA	NA	NA	NA	LR606198.1	A
692	NW_011951559.1	NC_006088.5	2988	1	NW_020110167.1	535	588	45.4196	64.744	1524	NA	NA	NA	NA	NA	NA	NA	UFQG02000115.1	A
693	NW_011951560.1	NC_006114.5	510	1	NC_006096.5	178	163	49.1031	47.8611	1523	0.00155285	0.00155285	0.00155285	NA	NA	NA	NA	UFQG02000093.1	A
694	NW_011951561.1	NC_006089.5	1486	1	NW_020110167.1	14	21	60.6513	65.7917	6841	NA	NA	NA	NA	NA	NA	NA	LR606184.1	A
695	NW_011951562.1	NC_006101.5	3040	1	NW_020110167.1	185	228	48.6527	61.0677	1520	-0.0248393	-0.0248393	-0.0248393	NA	NA	NA	NA	LR606205.1	A
696	NW_011951563.1	NC_006110.5	2732	1	NC_006088.5	96	95	28.1683	35.1381	1519	NA	NA	NA	NA	NA	NA	NA	LR606196.1	A
697	NW_011951564.1	NC_006109.5	606	1	NC_006093.5	118	158	35.9321	44.8761	1506	NA	NA	NA	NA	NA	NA	NA	LR606193.1	A
698	NW_011951565.1	NC_006088.5	2994	1	NW_020110167.1	126	138	30.4923	32.1977	1503	-0.0134619	-0.0243234	-0.00754618	NA	NA	NA	NA	LR606185.1	A
699	NW_011951566.1	NC_006114.5	2568	1	NW_020110167.1	136	144	33.7096	49.8277	1503	NA	NA	NA	NA	NA	NA	NA	LR606188.1	A
700	NW_011951567.1	NC_006089.5	492	1	NC_006091.5	135	138	27.3402	37.7809	1500	NA	NA	NA	NA	NA	NA	NA	LR606181.1	A
701	NW_011951568.1	NC_006088.5	3008	2	NC_006089.5	378	371	55.849	61.8371	1499	NA	NA	NA	NA	NA	NA	NA	LR606203.1	A
702	NW_011951569.1	NC_006089.5	742	1	NC_006098.5	90	129	38.1478	41.8634	1480	NA	NA	NA	NA	NA	NA	NA	LR606184.1	A
703	NW_011951570.1	NC_006088.5	5768	4	NC_006090.5	1	1	57.6155	63.8069	1476	NA	NA	NA	NA	NA	NA	NA	LR606197.1	A
704	NW_011951571.1	NW_020110167.1	0	0	NW_020110165.1	1	3	60.0134	53.7998	1474	NA	NA	NA	NA	NA	NA	NA	UFQG02000115.1	A
705	NW_011951572.1	NC_006089.5	1470	1	NW_020110167.1	1	37	65.8649	58.1602	1455	NA	NA	NA	NA	NA	NA	NA	UFQG02000079.1	A
706	NW_011951573.1	NC_006095.5	1664	1	NW_020110167.1	144	192	47.6082	53.2345	1438	NA	NA	NA	NA	NA	NA	NA	LR606192.1	A
707	NW_011951574.1	NC_006092.5	814	2	NC_006103.5	250	341	35.0508	51.9857	1436	NA	NA	NA	NA	NA	NA	NA	LR606190.1	A
708	NW_011951575.1	NC_008465.4	736	1	NW_020110167.1	156	56	88.8267	92.8097	1428	NA	NA	NA	NA	NA	NA	NA	UFQG02000061.1	A
709	NW_011951576.1	NC_028739.2	3006	2	NC_006102.5	173	133	386.29	296.663	1422	NA	NA	NA	NA	NA	NA	NA	LR606189.1	A
710	NW_011951577.1	NC_006127.5	5020	3	NC_006098.5	616	744	1197.23	1315.16	1420	NA	NA	NA	NA	NA	NA	NA	LR606196.1	A
711	NW_011951578.1	NC_006090.5	2398	1	NW_020110167.1	1815	2108	495.715	602.588	1411	0.00877184	-0.0124658	0.0306295	NA	NA	NA	NA	LR606193.1	A
712	NW_011951579.1	NW_020110167.1	0	0	NW_020110165.1	138	143	52.7271	57.6566	1409	NA	NA	NA	NA	NA	NA	NA	UFQG02000060.1	A
713	NW_011951580.1	NC_028739.2	7562	3	NW_020110167.1	127	120	67.6232	56.8463	1407	NA	NA	NA	NA	NA	NA	NA	LR606190.1	A
714	NW_011951581.1	NC_006114.5	3004	2	NW_020110167.1	121	333	120.759	220.468	1407	NA	NA	NA	NA	NA	NA	NA	LR606188.1	A
715	NW_011951582.1	NC_006103.5	8866	7	NC_006089.5	128	167	34.7719	45.3315	1405	NA	NA	NA	NA	NA	NA	NA	UFQG02000071.1	A
716	NW_011951583.1	NW_020110167.1	1380	1	NC_028739.2	130	114	61.2052	47.0002	1391	NA	NA	NA	NA	NA	NA	NA	LR606191.1	A
717	NW_011951584.1	NC_006102.5	670	1	NC_008465.4	6	66	141.178	140.967	1387	NA	NA	NA	NA	NA	NA	NA	UFQG02000077.1	A
718	NW_011951585.1	NC_006096.5	3650	5	NC_006088.5	186	144	61.4333	55.0421	1381	NA	NA	NA	NA	NA	NA	NA	LR606196.1	A
719	NW_011951586.1	NC_006112.4	2240	3	NC_006092.5	116	90	56.185	33.0796	1376	NA	NA	NA	NA	NA	NA	NA	UFQG02000056.1	A
720	NW_011951587.1	NC_006093.5	2300	1	NW_020110167.1	159	165	37.3179	41.5828	1371	NA	NA	NA	NA	NA	NA	NA	LR606191.1	A
721	NW_011951588.1	NC_006127.5	2730	1	NW_020110167.1	144	171	42.5546	42.8735	1366	NA	NA	NA	NA	NA	NA	NA	LR606180.1	Z
722	NW_011951589.1	NW_020110163.1	2730	1	NC_006102.5	7	7	475.327	556.758	1365	NA	NA	NA	NA	NA	NA	NA	UFQG02000082.1	A
723	NW_011951590.1	NW_020110167.1	0	0	NW_020110165.1	124	107	40.4432	40.6096	1363	NA	NA	NA	NA	NA	NA	NA	UFQG02000115.1	A
724	NW_011951591.1	NC_008465.4	12598	9	NC_006092.5	845	981	1265.92	774.238	1363	-0.0117168	-0.0237908	0.00448851	NA	NA	NA	NA	UFQG02000055.1	A
725	NW_011951592.1	NC_006115.5	776	1	NW_020110167.1	3	2	66.269	70.9771	1358	NA	NA	NA	NA	NA	NA	NA	LR606189.1	A
726	NW_011951593.1	NW_020110167.1	0	0	NW_020110165.1	1	2	12.9114	14.2328	1357	NA	NA	NA	NA	NA	NA	NA	UFQG02000068.1	A
727	NW_011951594.1	NC_006093.5	2692	1	NW_020110167.1	488	556	103.729	113.015	1349	0.0266754	0.023871	0.0294798	NA	NA	NA	NA	LR606191.1	A
728	NW_011951595.1	NC_006101.5	2314	1	NW_020110167.1	171	183	28.9252	32.0713	1346	NA	NA	NA	NA	NA	NA	NA	LR606205.1	A
729	NW_011951596.1	NC_006090.5	2688	1	NW_020110167.1	2191	2200	250.213	353.911	1345	NA	NA	NA	NA	NA	NA	NA	LR606193.1	A
730	NW_011951597.1	NW_020110167.1	0	0	NW_020110165.1	44	74	52.694	53.1895	1334	0.0147073	0.0147073	0.0147073	NA	NA	NA	NA	UFQG02000115.1	A
731	NW_011951598.1	NW_020110161.1	4356	2	NC_006112.4	2	5	62.5536	63.2392	1331	NA	NA	NA	NA	NA	NA	NA	LR606189.1	A
732	NW_011951599.1	NC_006089.5	2412	2	NC_006102.5	128	119	40.7823	34.7579	1326	NA	NA	NA	NA	NA	NA	NA	LR606189.1	A
733	NW_011951600.1	NC_006106.5	8500	5	NC_006114.5	1	25	253.185	141.133	1321	NA	NA	NA	NA	NA	NA	NA	LR606183.1	A
734	NW_011951601.1	NC_006097.5	2604	1	NW_020110167.1	157	157	50.5608	54.8543	1308	NA	NA	NA	NA	NA	NA	NA	LR606185.1	A
735	NW_011951602.1	NC_006093.5	2204	1	NC_006109.5	153	170	34.1184	36.158	1300	NA	NA	NA	NA	NA	NA	NA	LR606191.1	A
736	NW_011951603.1	NW_020110167.1	0	0	NW_020110165.1	172	97	35.5682	24.4277	1297	NA	NA	NA	NA	NA	NA	NA	LR606180.1	Z
737	NW_011951604.1	NC_006088.5	1062	1	NW_020110167.1	540	603	81.5302	81.741	1297	NA	NA	NA	NA	NA	NA	NA	UFQG02000013.1	A
738	NW_011951605.1	NC_006088.5	3208	2	NW_020110167.1	530	567	70.5073	92.636	1285	0.00105755	-0.00895732	0.00775822	NA	NA	NA	NA	LR606185.1	A
739	NW_011951606.1	NW_020110167.1	0	0	NW_020110165.1	119	108	55.4042	53.3484	1284	NA	NA	NA	NA	NA	NA	NA	UFQG02000115.1	A
740	NW_011951607.1	NC_006088.5	1982	3	NC_006127.5	2438	2720	221.487	289.187	1284	0.00264428	-0.00389379	0.0072398	NA	NA	NA	NA	UFQG02000058.1	A
741	NW_011951608.1	NW_020110167.1	316	1	NW_020110165.1	107	107	27.8175	29.7087	1275	NA	NA	NA	NA	NA	NA	NA	UFQG02000080.1	A
742	NW_011951609.1	NC_028739.2	646	1	NC_008465.4	2	46	181.303	204.584	1272	NA	NA	NA	NA	NA	NA	NA	UFQG02000115.1	A
743	NW_011951610.1	NC_006088.5	1128	1	NW_020110167.1	360	398	49.7831	68.816	1271	-0.0102401	-0.0113299	-0.00915027	NA	NA	NA	NA	LR606203.1	A
744	NW_011951611.1	NW_020110167.1	0	0	NW_020110165.1	150	111	106.574	102.054	1265	NA	NA	NA	NA	NA	NA	NA	UFQG02000115.1	A
745	NW_011951612.1	NW_020110167.1	0	0	NW_020110165.1	88	122	31.6228	43.6286	1258	NA	NA	NA	NA	NA	NA	NA	LR606190.1	A
746	NW_011951613.1	NW_020110167.1	0	0	NW_020110165.1	67	79	33.1876	32.008	1252	NA	NA	NA	NA	NA	NA	NA	UFQG02000115.1	A
747	NW_011951614.1	NC_006088.5	854	2	NC_006095.5	528	1	430.603	493.84	1242	NA	NA	NA	NA	NA	NA	NA	LR606194.1	A
748	NW_011951615.1	NC_006127.5	2170	3	NW_020110167.1	992	645	224.026	160.073	1237	0.0221964	0.0221964	0.0221964	NA	NA	NA	NA	LR606180.1	Z
749	NW_011951616.1	NW_020110167.1	0	0	NW_020110165.1	5	27	45.5847	59.2381	1232	NA	NA	NA	NA	NA	NA	NA	UFQG02000115.1	A
750	NW_011951617.1	NC_006119.4	11718	5	NC_006114.5	1	1	94.6177	77.5915	1223	NA	NA	NA	NA	NA	NA	NA	UFQG02000105.1	A
751	NW_011951618.1	NW_020110167.1	0	0	NW_020110165.1	17	11	275.785	252.864	1222	NA	NA	NA	NA	NA	NA	NA	UFQG02000070.1	A
752	NW_011951619.1	NC_006092.5	618	1	NW_020110167.1	1	1	571.694	507.101	1221	-0.00608652	-0.00608652	-0.00608652	NA	NA	NA	NA	LR606196.1	A
753	NW_011951620.1	NW_020110167.1	0	0	NW_020110165.1	142	19	52.7003	72.1573	1218	NA	NA	NA	NA	NA	NA	NA	LR606190.1	A
754	NW_011951621.1	NC_006088.5	636	2	NW_020110167.1	46	35	29.6444	27.1219	1213	NA	NA	NA	NA	NA	NA	NA	LR606188.1	A
755	NW_011951622.1	NC_006101.5	1184	2	NW_020110167.1	171	199	32.5316	37.1781	1207	NA	NA	NA	NA	NA	NA	NA	LR606205.1	A
756	NW_011951623.1	NC_006101.5	1156	1	NW_020110167.1	161	169	32.8256	41.8055	1204	NA	NA	NA	NA	NA	NA	NA	LR606205.1	A
757	NW_011951624.1	NC_006127.5	556	1	NW_020110167.1	374	259	55.2164	49.6481	1200	NA	NA	NA	NA	NA	NA	NA	LR606180.1	Z
758	NW_011951625.1	NW_020110167.1	0	0	NW_020110165.1	2	6	374.395	249.199	1198	NA	NA	NA	NA	NA	NA	NA	UFQG02000115.1	A
759	NW_011951626.1	NW_020110167.1	0	0	NW_020110165.1	4	2	77.7547	89.5025	1195	NA	NA	NA	NA	NA	NA	NA	UFQG02000115.1	A
760	NW_011951627.1	NW_020110167.1	0	0	NW_020110165.1	81	73	357.192	343.053	1195	NA	NA	NA	NA	NA	NA	NA	UFQG02000115.1	A
761	NW_011951628.1	NC_006101.5	2380	1	NW_020110167.1	187	185	57.9198	57.6694	1191	NA	NA	NA	NA	NA	NA	NA	LR606205.1	A
762	NW_011951629.1	NC_006088.5	294	1	NW_020110167.1	2	1	191.161	137.474	1189	NA	NA	NA	NA	NA	NA	NA	UFQG02000115.1	A
763	NW_011951630.1	NC_006088.5	2372	1	NW_020110167.1	507	595	118.095	154.317	1186	0.00229804	-0.00197083	0.00505575	NA	NA	NA	NA	UFQG02000013.1	A
764	NW_011951631.1	NW_020110167.1	0	0	NW_020110165.1	180	157	44.7383	48.9983	1185	NA	NA	NA	NA	NA	NA	NA	LR606183.1	A
765	NW_011951632.1	NC_006127.5	2098	1	NW_020110167.1	2	1	0.341012	0.248272	1183	NA	NA	NA	NA	NA	NA	NA	LR606180.1	Z
766	NW_011951633.1	NC_006105.5	1840	1	NW_020110167.1	128	141	27.6467	27.2777	1183	NA	NA	NA	NA	NA	NA	NA	LR606185.1	A
767	NW_011951634.1	NC_006088.5	966	1	NW_020110167.1	1	1	245.667	302.42	1180	NA	NA	NA	NA	NA	NA	NA	UFQG02000017.1	A
768	NW_011951635.1	NW_020110167.1	0	0	NW_020110165.1	96	145	27.9768	30.3357	1173	NA	NA	NA	NA	NA	NA	NA	LR606186.1	A
769	NW_011951636.1	NC_006088.5	2344	2	NW_020110167.1	544	533	158.152	181.452	1173	NA	NA	NA	NA	NA	NA	NA	LR606185.1	A
770	NW_011951637.1	NC_006089.5	2680	2	NW_020110167.1	2159	2339	388.435	463.277	1173	NA	NA	NA	NA	NA	NA	NA	LR606181.1	A
771	NW_011951638.1	NC_006097.5	2342	1	NW_020110167.1	85	122	153.056	150.484	1171	NA	NA	NA	NA	NA	NA	NA	LR606185.1	A
772	NW_011951639.1	NC_006092.5	1566	1	NW_020110167.1	159	168	34.0091	39.2181	1170	NA	NA	NA	NA	NA	NA	NA	LR606182.1	A
773	NW_011951640.1	NC_006089.5	3840	4	NC_006127.5	82	128	169.666	210.446	1159	-0.0189063	-0.0189063	-0.0189063	NA	NA	NA	NA	LR606180.1	Z
774	NW_011951641.1	NC_028740.2	3184	2	NC_028739.2	3	1	280.809	216.977	1156	NA	NA	NA	NA	NA	NA	NA	UFQG02000079.1	A
775	NW_011951642.1	NC_006095.5	2300	1	NW_020110167.1	161	156	33.4287	40.7868	1155	NA	NA	NA	NA	NA	NA	NA	LR606192.1	A
776	NW_011951643.1	NC_028739.2	910	1	NC_006089.5	73	244	331.668	436.006	1153	NA	NA	NA	NA	NA	NA	NA	UFQG02000060.1	A
777	NW_011951644.1	NC_006127.5	3406	5	NC_006089.5	2	5	120.977	146.875	1153	NA	NA	NA	NA	NA	NA	NA	LR606185.1	A
778	NW_011951645.1	NC_006095.5	2248	1	NW_020110167.1	148	192	29.312	41.5902	1152	NA	NA	NA	NA	NA	NA	NA	LR606192.1	A
779	NW_011951646.1	NC_006103.5	2020	2	NC_006100.5	1960	1197	322.308	419.587	1147	NA	NA	NA	NA	NA	NA	NA	LR606180.1	Z
780	NW_011951647.1	NC_006088.5	2208	1	NW_020110167.1	497	574	58.8949	77.2064	1146	0.000562411	-0.00315443	0.00508546	NA	NA	NA	NA	LR606203.1	A
781	NW_011951648.1	NC_008465.4	1264	1	NC_006106.5	78	89	70.8802	75.3117	1146	NA	NA	NA	NA	NA	NA	NA	UFQG02000056.1	A
782	NW_011951649.1	NC_006093.5	814	2	NW_020110167.1	461	497	156.106	217.56	1145	NA	NA	NA	NA	NA	NA	NA	UFQG02000115.1	A
783	NW_011951650.1	NW_020110167.1	182	1	NW_020110165.1	1	3	181.779	133.536	1139	NA	NA	NA	NA	NA	NA	NA	UFQG02000115.1	A
784	NW_011951651.1	NW_020110167.1	0	0	NW_020110165.1	126	128	30.6773	34.3129	1137	NA	NA	NA	NA	NA	NA	NA	LR606185.1	A
785	NW_011951652.1	NC_028740.2	2308	2	NC_006088.5	174	214	20.7366	42.8429	1133	NA	NA	NA	NA	NA	NA	NA	UFQG02000058.1	A
786	NW_011951653.1	NC_006096.5	280	1	NW_020110167.1	138	152	70.7239	79.5248	1132	NA	NA	NA	NA	NA	NA	NA	UFQG02000068.1	A
787	NW_011951654.1	NC_006089.5	1552	1	NW_020110167.1	1	1	309.572	139.273	1128	NA	NA	NA	NA	NA	NA	NA	UFQG02000086.1	A
788	NW_011951655.1	NC_006088.5	2254	1	NW_020110167.1	589	657	71.4195	111.205	1128	0.00801323	-0.00575467	0.0132786	NA	NA	NA	NA	UFQG02000013.1	A
789	NW_011951656.1	NW_020110167.1	0	0	NW_020110165.1	150	187	982.796	1137.11	1127	NA	NA	NA	NA	NA	NA	NA	LR606200.1	A
790	NW_011951657.1	NW_020110167.1	0	0	NW_020110165.1	145	123	30.9319	45.9418	1124	NA	NA	NA	NA	NA	NA	NA	LR606196.1	A
791	NW_011951658.1	NC_006127.5	872	3	NC_006088.5	458	379	130.413	168.277	1124	NA	NA	NA	NA	NA	NA	NA	UFQG02000056.1	A
792	NW_011951659.1	NW_020110167.1	0	0	NW_020110165.1	NA	NA	NA	NA	1123	NA	NA	NA	NA	NA	NA	NA	UFQG02000061.1	A
793	NW_011951660.1	NW_020110167.1	0	0	NW_020110165.1	11	10	49.0309	52.1226	1121	NA	NA	NA	NA	NA	NA	NA	UFQG02000115.1	A
794	NW_011951661.1	NW_020110167.1	0	0	NW_020110165.1	203	140	58.4552	52.9341	1120	NA	NA	NA	NA	NA	NA	NA	UFQG02000115.1	A
795	NW_011951662.1	NW_020110167.1	0	0	NW_020110165.1	137	68	363.683	372.71	1119	NA	NA	NA	NA	NA	NA	NA	UFQG02000115.1	A
796	NW_011951663.1	NC_006095.5	1376	2	NW_020110167.1	1	1994	1484.37	1722.99	1115	0.0026176	-0.0117359	0.0263664	NA	NA	NA	NA	LR606201.1	A
797	NW_011951664.1	NW_020110167.1	0	0	NW_020110165.1	1	2	73.2035	52.434	1115	NA	NA	NA	NA	NA	NA	NA	UFQG02000115.1	A
798	NW_011951665.1	NC_006098.5	930	1	NW_020110167.1	2	2	107.703	179.729	1115	NA	NA	NA	NA	NA	NA	NA	UFQG02000115.1	A
799	NW_011951666.1	NC_006114.5	2224	1	NC_028739.2	1	1	95.1028	86.0285	1114	NA	NA	NA	NA	NA	NA	NA	UFQG02000060.1	A
800	NW_011951667.1	NC_028739.2	5596	3	NW_020110167.1	137	153	36.2654	38.9893	1112	NA	NA	NA	NA	NA	NA	NA	UFQG02000115.1	A
801	NW_011951668.1	NW_020110167.1	0	0	NW_020110165.1	1	2	6.742	19.0616	1112	NA	NA	NA	NA	NA	NA	NA	LR606180.1	Z
802	NW_011951669.1	NW_020110167.1	0	0	NW_020110165.1	13	20	42.4936	46.4006	1102	NA	NA	NA	NA	NA	NA	NA	UFQG02000115.1	A
803	NW_011951670.1	NC_006102.5	1374	1	NW_020110167.1	1	2	10.003	9.08283	1101	NA	NA	NA	NA	NA	NA	NA	LR606206.1	A
804	NW_011951671.1	NW_020110167.1	0	0	NW_020110165.1	8	14	101.29	89.9996	1101	NA	NA	NA	NA	NA	NA	NA	UFQG02000115.1	A
805	NW_011951672.1	NC_006127.5	5022	5	NC_006126.5	612	2196	61.8319	264.026	1095	0.00619165	-0.0633807	0.0396141	NA	NA	NA	NA	UFQG02000055.1	A
806	NW_011951673.1	NW_020110167.1	0	0	NW_020110165.1	5	7	84.9711	127.576	1092	NA	NA	NA	NA	NA	NA	NA	LR606183.1	A
807	NW_011951674.1	NW_020110164.1	2098	1	NC_006102.5	21	9	305.001	515.098	1090	NA	NA	NA	NA	NA	NA	NA	UFQG02000086.1	A
808	NW_011951675.1	NC_006119.4	832	1	NW_020110167.1	1	92	98.9596	105.422	1088	NA	NA	NA	NA	NA	NA	NA	UFQG02000115.1	A
809	NW_011951676.1	NC_006091.5	1924	1	NW_020110167.1	107	125	24.9286	27.0863	1086	NA	NA	NA	NA	NA	NA	NA	LR606181.1	A
810	NW_011951677.1	NC_006088.5	1800	2	NW_020110167.1	459	524	53.7461	65.2053	1086	0.00343961	-0.00516856	0.0111239	NA	NA	NA	NA	UFQG02000115.1	A
811	NW_011951678.1	NW_020110167.1	0	0	NW_020110165.1	43	55	903.514	816.588	1086	NA	NA	NA	NA	NA	NA	NA	UFQG02000115.1	A
812	NW_011951679.1	NC_006088.5	2168	1	NW_020110167.1	54	74	20.8945	20.4284	1084	NA	NA	NA	NA	NA	NA	NA	LR606187.1	A
813	NW_011951680.1	NC_006088.5	1602	1	NW_020110167.1	162	173	32.7585	45.0707	1076	NA	NA	NA	NA	NA	NA	NA	LR606203.1	A
814	NW_011951681.1	NW_020110167.1	0	0	NW_020110165.1	16	2	135.479	151.59	1074	NA	NA	NA	NA	NA	NA	NA	UFQG02000115.1	A
815	NW_011951682.1	NC_006088.5	1800	1	NW_020110167.1	423	533	94.1709	118.246	1072	NA	NA	NA	NA	NA	NA	NA	LR606203.1	A
816	NW_011951683.1	NW_020110167.1	0	0	NW_020110165.1	103	133	38.0812	39.1777	1068	NA	NA	NA	NA	NA	NA	NA	UFQG02000115.1	A
817	NW_011951684.1	NW_020110167.1	0	0	NW_020110165.1	94	21	54.7486	71.3299	1065	NA	NA	NA	NA	NA	NA	NA	UFQG02000115.1	A
818	NW_011951685.1	NC_006103.5	1018	1	NW_020110167.1	4	2	298.494	415.444	1064	NA	NA	NA	NA	NA	NA	NA	UFQG02000115.1	A
819	NW_011951686.1	NC_006127.5	2102	1	NW_020110167.1	3982	1860	1394.9	667.238	1062	0.0137712	0.00967448	0.017868	NA	NA	NA	NA	LR606180.1	Z
820	NW_011951687.1	NC_006093.5	2116	1	NW_020110167.1	410	497	50.8141	82.6284	1060	NA	NA	NA	NA	NA	NA	NA	UFQG02000115.1	A
821	NW_011951688.1	NC_006101.5	2116	1	NW_020110167.1	188	202	35.0751	43.8932	1058	NA	NA	NA	NA	NA	NA	NA	LR606205.1	A
822	NW_011951689.1	NW_020110167.1	0	0	NW_020110165.1	2	1	5.75139	9.38244	1056	NA	NA	NA	NA	NA	NA	NA	UFQG02000091.1	A
823	NW_011951690.1	NW_020110167.1	0	0	NW_020110165.1	45	5	49.3134	58.6251	1053	NA	NA	NA	NA	NA	NA	NA	LR606195.1	A
824	NW_011951691.1	NW_020110167.1	0	0	NW_020110165.1	1	1	397.475	255.052	1049	NA	NA	NA	NA	NA	NA	NA	UFQG02000055.1	A
825	NW_011951692.1	NC_006115.5	1210	1	NC_006103.5	13	4	1610.39	1356.73	1041	NA	NA	NA	NA	NA	NA	NA	LR606199.1	A
826	NW_011951693.1	NC_006112.4	1840	1	NC_006097.5	1	1	45.8042	52.2021	1034	NA	NA	NA	NA	NA	NA	NA	UFQG02000067.1	A
827	NW_011951694.1	NC_006094.5	1294	2	NC_008465.4	15	22	379.203	422.603	1030	NA	NA	NA	NA	NA	NA	NA	LR606186.1	A
828	NW_011951695.1	NC_006107.5	2004	1	NW_020110167.1	3050	3479	346.871	448.55	1025	0.0134066	0.00487353	0.0231452	NA	NA	NA	NA	UFQG02000010.1	A
829	NW_011951696.1	NW_020110164.1	3524	2	NC_006103.5	3	3	171.139	182.607	1024	NA	NA	NA	NA	NA	NA	NA	UFQG02000058.1	A
830	NW_011951697.1	NW_020110167.1	0	0	NW_020110165.1	37	111	53.4447	53.6613	1021	NA	NA	NA	NA	NA	NA	NA	UFQG02000115.1	A
831	NW_011951698.1	NC_006113.5	1928	1	NC_006115.5	102	128	33.6964	40.5212	1016	0.0236745	0.0236745	0.0236745	NA	NA	NA	NA	LR606200.1	A
832	NW_011951699.1	NW_020110167.1	0	0	NW_020110165.1	16	77	310.851	397.578	1013	NA	NA	NA	NA	NA	NA	NA	UFQG02000115.1	A
833	NW_011951700.1	NC_006127.5	5790	4	NC_006114.5	1760	1674	474.578	572.694	1004	0.0078542	-0.00930229	0.0285352	NA	NA	NA	NA	UFQG02000065.1	A
834	NW_011951701.1	NC_006088.5	1358	1	NW_020110167.1	502	585	78.4915	93.2038	1004	NA	NA	NA	NA	NA	NA	NA	UFQG02000115.1	A
835	NW_011951702.1	NW_020110167.1	0	0	NW_020110165.1	378	210	114.734	80.0894	1001	-0.0300623	-0.0300623	-0.0300623	NA	NA	NA	NA	LR606180.1	Z
836	NW_011951703.1	NC_006119.4	1564	1	NW_020110167.1	11	1	99.6941	111.13	999	NA	NA	NA	NA	NA	NA	NA	UFQG02000074.1	A
837	NW_011951704.1	NC_006112.4	1372	2	NW_020110167.1	24	4	294.84	369.035	995	NA	NA	NA	NA	NA	NA	NA	UFQG02000115.1	A
838	NW_011951705.1	NC_006102.5	1930	1	NW_020110167.1	211	104	105.838	97.8194	980	NA	NA	NA	NA	NA	NA	NA	UFQG02000017.1	A
839	NW_011951706.1	NC_006113.5	1664	1	NW_020110167.1	101	84	57.2532	65.8886	978	NA	NA	NA	NA	NA	NA	NA	UFQG02000115.1	A
840	NW_011951707.1	NC_028739.2	1612	2	NW_020110167.1	86	91	33.6887	33.4462	958	NA	NA	NA	NA	NA	NA	NA	LR606191.1	A
841	NW_011951708.1	NW_020110167.1	0	0	NW_020110165.1	319	316	773.814	615.52	953	NA	NA	NA	NA	NA	NA	NA	UFQG02000059.1	A
842	NW_011951709.1	NW_020110167.1	0	0	NW_020110165.1	93	68	46.994	39.7073	950	NA	NA	NA	NA	NA	NA	NA	UFQG02000056.1	A
843	NW_011951710.1	NW_020110167.1	0	0	NW_020110165.1	315	380	118.098	140.562	948	NA	NA	NA	NA	NA	NA	NA	LR606195.1	A
844	NW_011951711.1	NC_006112.4	2076	2	NC_006103.5	91	161	86.624	87.2665	915	NA	NA	NA	NA	NA	NA	NA	LR606195.1	A
845	NW_011951712.1	NC_006127.5	3458	4	NC_006114.5	407	435	1096.34	1096.89	913	NA	NA	NA	NA	NA	NA	NA	UFQG02000065.1	A
846	NW_011951713.1	NC_006127.5	48784	13	NC_006089.5	343	182	126.533	94.7326	31433	0.00185906	-0.0244923	0.0165217	NA	NA	NA	NA	LR606180.1	Z
847	NW_011951714.1	NC_006096.5	459098	81	NC_006127.5	182	197	70.9107	91.7833	315009	-0.0137006	-0.0347919	0.0128526	115	22	38	0	LR606190.1	A
848	NW_011951715.1	NC_006091.5	233946	61	NC_006088.5	176	205	315.871	378.711	183699	0.0129968	-0.0197223	0.029461	83	280	0	34	LR606181.1	A
849	NW_011951716.1	NC_006105.5	58866	13	NC_006127.5	172	176	85.8037	94.892	37752	-0.0133315	-0.0229435	-0.00371946	NA	NA	NA	NA	LR606185.1	A
850	NW_011951717.1	NC_006096.5	11812	9	NC_006107.5	169	193	216.945	269.221	33980	0.00155069	-0.00645481	0.0145728	NA	NA	NA	NA	LR606186.1	A
851	NW_011951718.1	NC_006112.4	49108	10	NC_006088.5	176	197	278.97	362.462	25256	0.00242311	0.00133622	0.00319688	NA	NA	NA	NA	LR606189.1	A
852	NW_011951719.1	NC_006088.5	59766	43	NC_006089.5	86	92	77.2569	90.8061	25140	NA	NA	NA	NA	NA	NA	NA	LR606185.1	A
853	NW_011951720.1	NC_006089.5	38638	7	NC_006098.5	352	479	107.351	151.951	23811	-0.0406361	-0.0643621	0.00452035	NA	NA	NA	NA	LR606184.1	A
854	NW_011951721.1	NC_006094.5	26912	9	NW_020110167.1	173	205	41.9516	47.144	23353	NA	NA	NA	NA	NA	NA	NA	LR606186.1	A
855	NW_011951722.1	NC_006096.5	22374	6	NC_006127.5	1	1	71.7862	106.888	23203	-0.00530862	-0.00530862	-0.00530862	NA	NA	NA	NA	UFQG02000088.1	A
856	NW_011951723.1	NC_006094.5	28218	8	NC_006089.5	89	99	16.9822	22.7323	22797	NA	NA	NA	NA	NA	NA	NA	LR606186.1	A
857	NW_011951724.1	NC_006094.5	28218	8	NC_006089.5	93	103	19.2774	25.0512	22629	NA	NA	NA	NA	NA	NA	NA	LR606186.1	A
858	NW_011951725.1	NC_006104.5	35510	6	NC_006127.5	1	2	159.817	212.06	20735	NA	NA	NA	NA	NA	NA	NA	LR606195.1	A
859	NW_011951726.1	NC_006106.5	18784	4	NC_006090.5	1	1	505.863	414.747	17903	-0.00894667	-0.0155338	-0.00196632	NA	NA	NA	NA	LR606181.1	A
860	NW_011951727.1	NC_006127.5	31766	15	NC_006090.5	170	91	34.7974	27.8514	17539	NA	NA	NA	NA	NA	NA	NA	LR606180.1	Z
861	NW_011951728.1	NC_006089.5	7070	3	NC_006127.5	1	1	294.969	387.635	16898	-0.0589326	-0.0767807	-0.0115377	NA	NA	NA	NA	LR606184.1	A
862	NW_011951729.1	NC_006088.5	63128	15	NC_006127.5	170	204	101.869	133.716	16487	NA	NA	NA	NA	NA	NA	NA	LR606180.1	Z
863	NW_011951730.1	NC_006127.5	27338	8	NC_006088.5	327	199	76.4699	47.1108	15984	0.00659998	0.000861176	0.0123388	NA	NA	NA	NA	LR606180.1	Z
864	NW_011951731.1	NC_006112.4	19786	5	NC_006092.5	101	139	51.5291	90.407	16118	NA	NA	NA	NA	NA	NA	NA	LR606189.1	A
865	NW_011951732.1	NC_006105.5	17454	9	NC_006090.5	169	200	59.3766	71.5771	12747	-0.0238492	-0.0290989	-0.0180682	NA	NA	NA	NA	LR606185.1	A
866	NW_011951733.1	NC_006088.5	24342	5	NC_006126.5	1	1	97.2689	103.234	14619	NA	NA	NA	NA	NA	NA	NA	LR606187.1	A
867	NW_011951734.1	NC_006089.5	22588	5	NC_006088.5	94	97	18.7952	23.8379	11983	NA	NA	NA	NA	NA	NA	NA	LR606198.1	A
868	NW_011951735.1	NC_006089.5	22590	5	NC_006088.5	83	98	23.5416	27.3345	11984	NA	NA	NA	NA	NA	NA	NA	LR606198.1	A
869	NW_011951736.1	NC_006102.5	5530	3	NC_006089.5	1	1	857.311	1122.77	10876	-0.00275322	-0.00895266	0.00130895	NA	NA	NA	NA	LR606185.1	A
870	NW_011951737.1	NC_006088.5	15306	12	NC_006090.5	176	182	46.3583	48.974	10139	0.00889061	0.00889061	0.00889061	NA	NA	NA	NA	LR606180.1	Z
871	NW_011951738.1	NC_006127.5	5868	7	NC_006088.5	3	2	90.6076	76.1397	10032	NA	NA	NA	NA	NA	NA	NA	LR606180.1	Z
872	NW_011951739.1	NC_006090.5	18192	7	NC_006088.5	178	204	716.137	1312.32	10080	NA	NA	NA	NA	NA	NA	NA	LR606193.1	A
873	NW_011951740.1	NC_006127.5	22820	14	NC_006089.5	1	1	740.33	482.379	9463	0.0039744	-0.0201049	0.0183021	NA	NA	NA	NA	UFQG02000055.1	A
874	NW_011951741.1	NC_006127.5	3130	4	NC_006088.5	2	206	790.463	1245.64	8584	NA	NA	NA	NA	NA	NA	NA	LR606192.1	A
875	NW_011951742.1	NC_006090.5	15748	6	NC_006089.5	177	196	90.1598	108.526	11795	-0.000904421	-0.00670383	0.00489499	NA	NA	NA	NA	LR606188.1	A
876	NW_011951743.1	NC_006090.5	17460	6	NC_006127.5	30	149	709.742	849.227	8227	-0.00855047	-0.0593775	0.0318856	NA	NA	NA	NA	LR606180.1	Z
877	NW_011951744.1	NC_006105.5	19558	7	NC_006088.5	165	195	71.3987	78.2208	8193	-0.0140221	-0.0140221	-0.0140221	NA	NA	NA	NA	LR606185.1	A
878	NW_011951745.1	NC_006100.5	14880	1	NC_006099.5	80	75	19.609	20.4056	7860	NA	NA	NA	NA	NA	NA	NA	LR606202.1	A
879	NW_011951746.1	NC_006100.5	14878	1	NC_006099.5	72	77	18.9431	22.3356	7859	NA	NA	NA	NA	NA	NA	NA	LR606202.1	A
880	NW_011951747.1	NC_006126.5	60190	14	NC_006091.5	1	2	100.635	107.993	7801	-0.0241077	-0.0729522	0.0322664	NA	NA	NA	NA	LR606180.1	Z
881	NW_011951748.1	NC_006126.5	48894	13	NC_006091.5	1	1	0.221264	3.93546	7281	NA	NA	NA	NA	NA	NA	NA	LR606180.1	Z
882	NW_011951749.1	NC_006127.5	12668	6	NC_006088.5	324	198	99.4688	58.6847	7105	NA	NA	NA	NA	NA	NA	NA	LR606180.1	Z
883	NW_011951750.1	NC_006105.5	13134	5	NC_006090.5	163	203	45.1238	51.1429	6987	NA	NA	NA	NA	NA	NA	NA	LR606185.1	A
884	NW_011951751.1	NC_006090.5	13114	3	NC_006089.5	152	193	45.7594	54.4293	6834	0.00292138	0.00292138	0.00292138	NA	NA	NA	NA	LR606188.1	A
885	NW_011951752.1	NC_006127.5	1652	2	NC_006088.5	1	98	73.7804	40.2839	6814	NA	NA	NA	NA	NA	NA	NA	LR606180.1	Z
886	NW_011951753.1	NC_006127.5	1486	1	NW_020110167.1	177	96	37.6959	21.7358	6699	-0.00693409	-0.0124199	-0.00144831	NA	NA	NA	NA	LR606180.1	Z
887	NW_011951754.1	NC_006089.5	1546	2	NC_006088.5	183	190	57.1283	72.4516	6651	NA	NA	NA	NA	NA	NA	NA	LR606183.1	A
888	NW_011951755.1	NC_006126.5	17080	6	NC_006089.5	1	1	104.972	114.838	6444	NA	NA	NA	NA	NA	NA	NA	LR606183.1	A
889	NW_011951756.1	NC_006089.5	11224	6	NC_006098.5	167	244	128.451	189.78	6449	-0.00275223	-0.00275223	-0.00275223	NA	NA	NA	NA	LR606184.1	A
890	NW_011951757.1	NC_006091.5	11196	2	NC_006109.5	169	194	32.6529	40.9581	6395	0.00375693	0.00375693	0.00375693	NA	NA	NA	NA	LR606181.1	A
891	NW_011951758.1	NC_006127.5	35002	14	NC_006114.5	102	334	382.716	361.228	6330	NA	NA	NA	NA	NA	NA	NA	UFQG02000056.1	A
892	NW_011951759.1	NC_006089.5	1634	2	NC_006088.5	164	217	29.4475	38.5039	5938	NA	NA	NA	NA	NA	NA	NA	LR606192.1	A
893	NW_011951760.1	NC_006095.5	9738	3	NW_020110167.1	322	384	72.6063	86.9226	6003	NA	NA	NA	NA	NA	NA	NA	LR606192.1	A
894	NW_011951761.1	NC_006112.4	6468	3	NC_006089.5	2	181	57.7337	63.566	5848	-0.00343112	-0.00343112	-0.00343112	NA	NA	NA	NA	LR606189.1	A
895	NW_011951762.1	NC_006088.5	8610	4	NC_006089.5	1	1	990.241	975.702	5763	0.00601863	-0.00498486	0.0180974	NA	NA	NA	NA	UFQG02000075.1	A
896	NW_011951763.1	NC_006126.5	18952	10	NC_006127.5	89	58	863.288	1595.46	5607	-0.0145309	-0.0391854	0.0594141	NA	NA	NA	NA	LR606180.1	Z
897	NW_011951764.1	NC_006095.5	9004	2	NW_020110167.1	377	413	62.0251	79.5223	5558	NA	NA	NA	NA	NA	NA	NA	LR606192.1	A
898	NW_011951765.1	NC_006126.5	47592	9	NC_006091.5	1222	3263	396.82	1047.99	5541	-0.00409482	-0.0663631	0.0510319	NA	NA	NA	NA	LR606180.1	Z
899	NW_011951766.1	NC_006089.5	1508	4	NC_006126.5	1	1	954.337	1092.84	5299	NA	NA	NA	NA	NA	NA	NA	LR606182.1	A
900	NW_011951767.1	NC_006088.5	222	1	NW_020110167.1	115	82	116.712	146.773	5396	-0.0198137	-0.0344682	-0.0051592	NA	NA	NA	NA	LR606199.1	A
901	NW_011951768.1	NC_006093.5	3776	3	NC_006099.5	169	199	54.6385	58.6178	5181	NA	NA	NA	NA	NA	NA	NA	LR606191.1	A
902	NW_011951769.1	NC_006127.5	2590	2	NW_020110167.1	348	208	103.688	69.0418	5219	0.00468745	-0.00405554	0.0107483	NA	NA	NA	NA	LR606180.1	Z
903	NW_011951770.1	NC_006088.5	12780	7	NC_006127.5	188	202	34.7391	67.1046	5192	0.018592	0.018592	0.018592	NA	NA	NA	NA	LR606180.1	Z
904	NW_011951771.1	NC_006095.5	6768	3	NC_006088.5	365	398	97.4489	115	5127	NA	NA	NA	NA	NA	NA	NA	LR606192.1	A
905	NW_011951772.1	NC_006127.5	10896	11	NC_006088.5	1	1	5299.89	6202.24	4620	0.00119557	-0.0107411	0.014079	NA	NA	NA	NA	LR606185.1	A
906	NW_011951773.1	NC_006094.5	12424	2	NC_008465.4	152	149	56.7829	62.9518	4760	NA	NA	NA	NA	NA	NA	NA	LR606186.1	A
907	NW_011951774.1	NC_006088.5	38866	11	NC_006126.5	22	12	1809.03	2872	4185	-0.00323468	-0.047164	0.0325276	NA	NA	NA	NA	LR606180.1	Z
908	NW_011951775.1	NC_006091.5	7606	2	NC_006098.5	185	208	38.8468	45.0559	4550	NA	NA	NA	NA	NA	NA	NA	LR606181.1	A
909	NW_011951776.1	NC_006096.5	7978	3	NW_020110167.1	190	205	67.7202	80.6115	4568	-0.0115684	-0.0123151	-0.0105136	NA	NA	NA	NA	LR606190.1	A
910	NW_011951777.1	NC_006108.5	7976	4	NC_006096.5	101	102	57.2933	68.4303	4204	NA	NA	NA	NA	NA	NA	NA	LR606186.1	A
911	NW_011951778.1	NC_006127.5	2112	1	NC_006088.5	173	93	40.6448	24.5268	4171	NA	NA	NA	NA	NA	NA	NA	LR606180.1	Z
912	NW_011951779.1	NC_006106.5	588	1	NW_020110167.1	58	88	79.2524	89.8844	4145	NA	NA	NA	NA	NA	NA	NA	LR606190.1	A
913	NW_011951780.1	NC_006088.5	3670	3	NW_020110167.1	211	199	45.1692	53.3494	4034	-0.0169765	-0.0169765	-0.0169765	NA	NA	NA	NA	LR606187.1	A
914	NW_011951781.1	NC_006097.5	12236	4	NC_006092.5	176	162	35.1642	37.6767	3878	0.0158704	0.0158704	0.0158704	NA	NA	NA	NA	LR606185.1	A
915	NW_011951782.1	NC_006096.5	4194	3	NC_006107.5	1	1	279.817	382.792	3835	NA	NA	NA	NA	NA	NA	NA	LR606189.1	A
916	NW_011951783.1	NC_006090.5	5650	3	NW_020110167.1	212	167	57.9716	57.7905	3766	NA	NA	NA	NA	NA	NA	NA	LR606188.1	A
917	NW_011951784.1	NC_006127.5	2956	3	NW_020110167.1	5	1	459.216	596.395	3787	NA	NA	NA	NA	NA	NA	NA	UFQG02000056.1	A
918	NW_011951785.1	NC_006108.5	7310	5	NW_020110167.1	74	78	28.2947	29.5743	3784	NA	NA	NA	NA	NA	NA	NA	LR606186.1	A
919	NW_011951786.1	NC_006126.5	8056	3	NC_006127.5	1	1	2.00848	2.44915	3767	NA	NA	NA	NA	NA	NA	NA	LR606192.1	A
920	NW_011951787.1	NC_006127.5	7008	1	NW_020110167.1	171	107	39.9976	28.6399	3763	0.00259358	0.00259358	0.00259358	NA	NA	NA	NA	LR606180.1	Z
921	NW_011951788.1	NC_006088.5	2488	3	NC_006089.5	150	170	97.5829	113.058	3700	NA	NA	NA	NA	NA	NA	NA	LR606185.1	A
922	NW_011951789.1	NC_006089.5	3586	4	NC_006088.5	331	167	95.3118	57.6747	3681	NA	NA	NA	NA	NA	NA	NA	LR606180.1	Z
923	NW_011951790.1	NW_020110167.1	0	0	NW_020110165.1	193	101	33.0881	26.6015	3676	NA	NA	NA	NA	NA	NA	NA	LR606180.1	Z
924	NW_011951791.1	NC_006088.5	6940	1	NW_020110167.1	173	180	33.5923	37.4969	3597	NA	NA	NA	NA	NA	NA	NA	LR606197.1	A
925	NW_011951792.1	NC_006126.5	10518	8	NC_006088.5	44	102	487.583	1131.07	3537	NA	NA	NA	NA	NA	NA	NA	LR606182.1	A
926	NW_011951793.1	NC_006127.5	4124	2	NW_020110167.1	434	272	1497.81	714.233	3375	-0.0112711	-0.0179239	0.013597	NA	NA	NA	NA	LR606180.1	Z
927	NW_011951794.1	NC_006088.5	11010	5	NC_006127.5	146	86	462.649	373.262	3418	NA	NA	NA	NA	NA	NA	NA	LR606180.1	Z
928	NW_011951795.1	NC_006089.5	6196	1	NW_020110167.1	178	188	35.7136	38.607	3350	0.0148601	0.0096552	0.0236073	NA	NA	NA	NA	LR606183.1	A
929	NW_011951796.1	NC_006105.5	7346	2	NC_006106.5	451	512	159.158	184.743	3358	NA	NA	NA	NA	NA	NA	NA	LR606185.1	A
930	NW_011951797.1	NC_006091.5	6594	1	NW_020110167.1	94	104	24.1304	30.3929	3297	NA	NA	NA	NA	NA	NA	NA	LR606201.1	A
931	NW_011951798.1	NC_006091.5	6592	1	NW_020110167.1	84	103	28.0721	29.3262	3296	NA	NA	NA	NA	NA	NA	NA	LR606201.1	A
932	NW_011951799.1	NC_006095.5	9968	3	NW_020110167.1	344	377	83.2965	97.4193	3277	NA	NA	NA	NA	NA	NA	NA	LR606192.1	A
933	NW_011951800.1	NC_006088.5	4676	2	NW_020110167.1	550	508	84.5833	109.913	3025	0.0118555	0.0115858	0.0121252	NA	NA	NA	NA	LR606203.1	A
934	NW_011951801.1	NC_006090.5	2326	2	NW_020110167.1	64	87	89.9851	121.923	3018	-0.00490145	-0.0114727	0.00166983	NA	NA	NA	NA	LR606195.1	A
935	NW_011951802.1	NC_006126.5	5044	5	NC_006127.5	159	84	117.806	69.325	2987	NA	NA	NA	NA	NA	NA	NA	LR606180.1	Z
936	NW_011951803.1	NC_006102.5	2842	1	NW_020110167.1	211	210	44.9321	49.4581	2989	NA	NA	NA	NA	NA	NA	NA	LR606189.1	A
937	NW_011951804.1	NC_006088.5	6686	5	NC_006127.5	176	208	66.4897	92.7862	2937	NA	NA	NA	NA	NA	NA	NA	LR606203.1	A
938	NW_011951805.1	NC_006104.5	5632	1	NW_020110167.1	164	179	42.0054	50.4716	2817	NA	NA	NA	NA	NA	NA	NA	LR606204.1	A
939	NW_011951806.1	NC_006090.5	4164	2	NW_020110167.1	410	382	118.576	138.501	2802	NA	NA	NA	NA	NA	NA	NA	LR606193.1	A
940	NW_011951807.1	NC_006127.5	3394	1	NW_020110167.1	131	86	88.2698	50.392	2785	NA	NA	NA	NA	NA	NA	NA	LR606180.1	Z
941	NW_011951808.1	NC_006097.5	3952	1	NW_020110167.1	103	120	28.8819	31.3932	2687	NA	NA	NA	NA	NA	NA	NA	LR606185.1	A
942	NW_011951809.1	NC_006090.5	3558	4	NC_006100.5	263	355	227.273	256.189	2657	NA	NA	NA	NA	NA	NA	NA	LR606195.1	A
943	NW_011951810.1	NC_006127.5	1638	1	NW_020110167.1	386	192	62.0106	51.8047	2714	-0.00309742	-0.00309742	-0.00309742	NA	NA	NA	NA	LR606180.1	Z
944	NW_011951811.1	NW_020110167.1	0	0	NW_020110165.1	121	144	37.2807	44.6808	2675	NA	NA	NA	NA	NA	NA	NA	LR606192.1	A
945	NW_011951812.1	NC_006100.5	30530	7	NC_006088.5	687	823	185.135	238.487	2584	-0.00120853	-0.00120853	-0.00120853	NA	NA	NA	NA	LR606202.1	A
946	NW_011951813.1	NC_006088.5	5270	1	NW_020110167.1	476	606	65.001	86.0697	2642	-0.000883307	-0.00771945	0.0121162	NA	NA	NA	NA	LR606203.1	A
947	NW_011951814.1	NC_006097.5	2780	1	NW_020110167.1	150	253	46.0369	53.511	2638	-0.00385438	-0.0200387	0.00912149	NA	NA	NA	NA	LR606185.1	A
948	NW_011951815.1	NC_006089.5	7390	4	NC_006088.5	198	222	35.267	39.6524	2616	NA	NA	NA	NA	NA	NA	NA	LR606182.1	A
949	NW_011951816.1	NW_020110167.1	0	0	NW_020110165.1	1	1	2.3077	4.63055	2494	NA	NA	NA	NA	NA	NA	NA	UFQG02000091.1	A
950	NW_011951817.1	NC_006127.5	2584	2	NW_020110167.1	197	99	40.3211	26.9956	2582	NA	NA	NA	NA	NA	NA	NA	LR606180.1	Z
951	NW_011951818.1	NC_006112.4	1410	1	NC_028740.2	180	162	34.908	38.4044	2557	0.00688719	0.0045657	0.00920868	NA	NA	NA	NA	LR606189.1	A
952	NW_011951819.1	NC_006094.5	10148	3	NC_006093.5	452	438	88.1648	107.83	2528	NA	NA	NA	NA	NA	NA	NA	LR606186.1	A
953	NW_011951820.1	NW_020110167.1	0	0	NW_020110165.1	72	182	21.0103	40.2835	2517	NA	NA	NA	NA	NA	NA	NA	LR606202.1	A
954	NW_011951821.1	NC_006108.5	5538	2	NC_006096.5	174	192	41.9358	55.2428	2420	NA	NA	NA	NA	NA	NA	NA	LR606186.1	A
955	NW_011951822.1	NC_006127.5	3916	1	NW_020110167.1	160	100	54.4187	28.3883	2331	NA	NA	NA	NA	NA	NA	NA	LR606180.1	Z
956	NW_011951823.1	NC_028739.2	8682	2	NC_008465.4	46	51	107.834	104.447	2303	NA	NA	NA	NA	NA	NA	NA	LR606195.1	A
957	NW_011951824.1	NC_006106.5	1982	1	NC_006115.5	1	1	20219.9	19261	2223	NA	NA	NA	NA	NA	NA	NA	UFQG02000061.1	A
958	NW_011951825.1	NC_006105.5	16166	5	NC_006106.5	534	591	105.603	127.798	2290	0.00354162	-0.00118617	0.0116135	NA	NA	NA	NA	LR606185.1	A
959	NW_011951826.1	NC_008465.4	23984	10	NC_006103.5	373	22	951.02	883.237	2272	0.000224348	-0.00910238	0.0137993	NA	NA	NA	NA	UFQG02000057.1	A
960	NW_011951827.1	NC_006127.5	6184	5	NC_006088.5	1	2	156.256	192.72	2253	NA	NA	NA	NA	NA	NA	NA	LR606180.1	Z
961	NW_011951828.1	NC_006126.5	3206	3	NC_006090.5	181	85	63.1135	38.844	2240	NA	NA	NA	NA	NA	NA	NA	LR606180.1	Z
962	NW_011951829.1	NW_020110167.1	0	0	NW_020110165.1	2	1	3.3084	12.5787	2102	NA	NA	NA	NA	NA	NA	NA	UFQG02000091.1	A
963	NW_011951830.1	NC_006126.5	7496	6	NC_006088.5	10	1	61.2204	144.975	2206	NA	NA	NA	NA	NA	NA	NA	LR606180.1	Z
964	NW_011951831.1	NC_006088.5	30100	10	NC_006127.5	52	94	3012.05	4258.07	2184	NA	NA	NA	NA	NA	NA	NA	LR606180.1	Z
965	NW_011951832.1	NC_006108.5	4164	1	NW_020110167.1	168	202	40.3117	44.4976	2091	NA	NA	NA	NA	NA	NA	NA	LR606186.1	A
966	NW_011951833.1	NC_006109.5	1226	2	NW_020110167.1	168	173	43.7751	47.2624	2143	-0.0364971	-0.0364971	-0.0364971	NA	NA	NA	NA	LR606193.1	A
967	NW_011951834.1	NC_006126.5	3046	1	NW_020110167.1	1	5	26.2249	36.6872	2136	NA	NA	NA	NA	NA	NA	NA	LR606183.1	A
968	NW_011951835.1	NC_006090.5	3278	1	NW_020110167.1	167	170	41.7009	41.7035	2119	NA	NA	NA	NA	NA	NA	NA	LR606193.1	A
969	NW_011951836.1	NC_006088.5	1932	1	NC_006114.5	1	1	593.71	713.186	2109	NA	NA	NA	NA	NA	NA	NA	UFQG02000073.1	A
970	NW_011951837.1	NC_006114.5	4286	2	NC_006089.5	19	44	329.3	441.583	2059	0.008929	0.00245606	0.0146001	NA	NA	NA	NA	LR606188.1	A
971	NW_011951838.1	NC_006091.5	9920	4	NC_006095.5	1	1	395.634	472.047	2097	NA	NA	NA	NA	NA	NA	NA	LR606201.1	A
972	NW_011951839.1	NC_006127.5	2028	2	NW_020110167.1	106	60	93.7406	55.287	2081	NA	NA	NA	NA	NA	NA	NA	LR606181.1	A
973	NW_011951840.1	NC_006089.5	2148	2	NC_006090.5	394	199	115.651	62.3441	2078	NA	NA	NA	NA	NA	NA	NA	LR606180.1	Z
974	NW_011951841.1	NC_006096.5	4152	1	NW_020110167.1	195	155	50.5921	60.9222	2077	NA	NA	NA	NA	NA	NA	NA	LR606190.1	A
975	NW_011951842.1	NC_006096.5	12306	3	NW_020110165.1	394	721	107.316	166.71	2051	-0.00430451	-0.00430451	-0.00430451	NA	NA	NA	NA	LR606190.1	A
976	NW_011951843.1	NC_006089.5	3972	2	NC_028740.2	1	1	464.386	559.335	2017	NA	NA	NA	NA	NA	NA	NA	LR606180.1	Z
977	NW_011951844.1	NW_020110167.1	0	0	NW_020110165.1	1	2	4.55785	4.47047	1971	NA	NA	NA	NA	NA	NA	NA	LR606180.1	Z
978	NW_011951845.1	NC_006126.5	16734	5	NC_006127.5	357	181	53.1506	118.898	2028	NA	NA	NA	NA	NA	NA	NA	LR606199.1	A
979	NW_011951846.1	NW_020110167.1	0	0	NW_020110165.1	1	1	156.579	266.965	1927	NA	NA	NA	NA	NA	NA	NA	LR606180.1	Z
980	NW_011951847.1	NC_006127.5	1820	1	NW_020110167.1	688	212	158.828	45.1821	1984	0.0145658	0.0079953	0.0213662	NA	NA	NA	NA	LR606180.1	Z
981	NW_011951848.1	NC_006094.5	3952	1	NW_020110167.1	563	566	116.877	143.49	1976	NA	NA	NA	NA	NA	NA	NA	LR606186.1	A
982	NW_011951849.1	NW_020110167.1	0	0	NW_020110165.1	6	1	73.8967	97.5045	1885	NA	NA	NA	NA	NA	NA	NA	UFQG02000008.1	A
983	NW_011951850.1	NC_006127.5	10554	5	NC_006090.5	280	5	1335.74	2486.97	1965	-0.053097	-0.088277	0.0282769	NA	NA	NA	NA	LR606184.1	A
984	NW_011951851.1	NC_006089.5	2416	1	NC_006104.5	26	35	1780.21	1853.72	1901	0.0125382	-0.0099381	0.0393342	NA	NA	NA	NA	UFQG02000058.1	A
985	NW_011951852.1	NC_028739.2	1448	1	NW_020110167.1	136	117	21.7731	30.8265	1923	NA	NA	NA	NA	NA	NA	NA	UFQG02000061.1	A
986	NW_011951853.1	NC_006088.5	1836	3	NC_006095.5	158	173	43.2307	49.731	1911	0.0168242	0.0168242	0.0168242	NA	NA	NA	NA	LR606180.1	Z
987	NW_011951854.1	NC_006088.5	10240	4	NC_006111.5	215	333	134.714	176.459	1911	NA	NA	NA	NA	NA	NA	NA	LR606206.1	A
988	NW_011951855.1	NC_006088.5	764	2	NW_020110167.1	337	325	41.0357	61.9359	1909	NA	NA	NA	NA	NA	NA	NA	LR606185.1	A
989	NW_011951856.1	NC_008465.4	2300	3	NC_006103.5	120	1	24.7236	17.643	1889	NA	NA	NA	NA	NA	NA	NA	UFQG02000055.1	A
990	NW_011951857.1	NW_020110167.1	0	0	NW_020110165.1	1	2	726.921	1024.34	1879	NA	NA	NA	NA	NA	NA	NA	LR606187.1	A
991	NW_011951858.1	NC_006100.5	262	1	NW_020110167.1	1	1	363.767	404.421	1865	NA	NA	NA	NA	NA	NA	NA	LR606181.1	A
992	NW_011951859.1	NC_006090.5	2956	2	NC_006088.5	355	199	90.6803	60.5028	1849	0.00330686	0.00252092	0.0040928	NA	NA	NA	NA	LR606180.1	Z
993	NW_011951860.1	NC_006107.5	2942	1	NW_020110167.1	2538	2782	763.522	858.844	1844	0.00854996	0.00425872	0.011628	NA	NA	NA	NA	LR606183.1	A
994	NW_011951861.1	NC_006088.5	4360	6	NC_006127.5	1	1	237.534	282.654	1731	0.003391	0.003391	0.003391	NA	NA	NA	NA	UFQG02000066.1	A
995	NW_011951862.1	NC_006103.5	720	4	NC_006088.5	10	30	248.601	178.682	1836	NA	NA	NA	NA	NA	NA	NA	UFQG02000060.1	A
996	NW_011951863.1	NC_008465.4	12716	6	NC_006103.5	201	52	1143.72	1166.7	1802	-0.00654274	-0.0426663	0.0452512	NA	NA	NA	NA	UFQG02000057.1	A
997	NW_011951864.1	NC_006101.5	1784	1	NW_020110167.1	179	223	31.6893	42.4588	1807	NA	NA	NA	NA	NA	NA	NA	LR606205.1	A
998	NW_011951865.1	NC_006110.5	3706	2	NC_006088.5	122	171	43.213	51.6562	1780	NA	NA	NA	NA	NA	NA	NA	LR606196.1	A
999	NW_011951866.1	NC_006089.5	2464	1	NC_006090.5	123	144	360.32	505.214	1745	0.00581265	0.00222514	0.0198411	NA	NA	NA	NA	LR606190.1	A
1000	NW_011951867.1	NC_006089.5	3294	1	NW_020110167.1	202	197	48.246	45.7773	1801	NA	NA	NA	NA	NA	NA	NA	LR606183.1	A
1001	NW_011951868.1	NC_006089.5	1448	2	NC_006126.5	3	2	138.567	228.997	1790	NA	NA	NA	NA	NA	NA	NA	LR606197.1	A
1002	NW_011951869.1	NC_006127.5	3338	1	NW_020110167.1	10	46	31.2134	16.3782	1788	NA	NA	NA	NA	NA	NA	NA	LR606180.1	Z
1003	NW_011951870.1	NC_006126.5	1106	1	NC_006090.5	2	8	105.326	316.447	1754	NA	NA	NA	NA	NA	NA	NA	LR606180.1	Z
1004	NW_011951871.1	NC_028740.2	6844	2	NC_006089.5	2	1	0.780063	0.327526	1785	NA	NA	NA	NA	NA	NA	NA	LR606180.1	Z
1005	NW_011951872.1	NC_006127.5	3474	1	NW_020110167.1	114	71	84.404	54.6508	1783	NA	NA	NA	NA	NA	NA	NA	LR606181.1	A
1006	NW_011951873.1	NC_006089.5	2030	1	NW_020110167.1	1	180	54.3332	62.8072	1777	NA	NA	NA	NA	NA	NA	NA	LR606184.1	A
1007	NW_011951874.1	NC_006127.5	1394	2	NC_006101.5	5	78	74.2045	35.1384	1776	NA	NA	NA	NA	NA	NA	NA	LR606180.1	Z
1008	NW_011951875.1	NC_006127.5	1324	1	NW_020110167.1	97	49	31.2807	18.5088	1766	NA	NA	NA	NA	NA	NA	NA	LR606180.1	Z
1009	NW_011951876.1	NC_006127.5	1324	1	NW_020110167.1	101	51	29.6805	17.2538	1761	NA	NA	NA	NA	NA	NA	NA	LR606180.1	Z
1010	NW_011951877.1	NW_020110167.1	0	0	NW_020110165.1	171	183	43.6045	45.3436	1681	NA	NA	NA	NA	NA	NA	NA	LR606182.1	A
1011	NW_011951878.1	NC_008465.4	3428	1	NW_020110167.1	91	108	20.15	26.2482	1725	NA	NA	NA	NA	NA	NA	NA	LR606195.1	A
1012	NW_011951879.1	NC_006127.5	2244	2	NW_020110167.1	323	180	47.3046	28.4048	1712	-0.00852505	-0.033929	0.00681819	NA	NA	NA	NA	LR606180.1	Z
1013	NW_011951880.1	NC_008465.4	3394	1	NW_020110167.1	85	99	23.5815	22.9724	1708	NA	NA	NA	NA	NA	NA	NA	LR606195.1	A
1014	NW_011951881.1	NC_006089.5	2310	2	NW_020110167.1	2	58	81.2126	85.7336	1676	NA	NA	NA	NA	NA	NA	NA	LR606184.1	A
1015	NW_011951882.1	NC_006127.5	7966	5	NC_006089.5	4	45	3952.63	4560.57	1694	0.0158159	0.0158159	0.0158159	NA	NA	NA	NA	LR606180.1	Z
1016	NW_011951883.1	NC_006127.5	3094	1	NW_020110167.1	1	46	26.0331	18.8641	1680	NA	NA	NA	NA	NA	NA	NA	LR606180.1	Z
1017	NW_011951884.1	NW_020110167.1	0	0	NW_020110165.1	184	161	43.9317	58.3569	1659	NA	NA	NA	NA	NA	NA	NA	UFQG02000058.1	A
1018	NW_011951885.1	NC_006088.5	6990	12	NC_006127.5	2	30	817.729	977.455	1655	NA	NA	NA	NA	NA	NA	NA	LR606180.1	Z
1019	NW_011951886.1	NW_020110167.1	0	0	NW_020110165.1	1656	2186	339.33	442.041	1645	-0.00763001	-0.0135012	0.00426777	NA	NA	NA	NA	LR606181.1	A
1020	NW_011951887.1	NC_006089.5	3364	3	NC_006102.5	190	207	41.3942	36.9732	1578	NA	NA	NA	NA	NA	NA	NA	LR606183.1	A
1021	NW_011951888.1	NC_006127.5	3124	1	NC_006104.5	123	71	44.3287	38.5897	1562	NA	NA	NA	NA	NA	NA	NA	LR606180.1	Z
1022	NW_011951889.1	NC_006126.5	16932	9	NC_006088.5	1374	3634	411.917	1131.32	1612	NA	NA	NA	NA	NA	NA	NA	LR606180.1	Z
1023	NW_011951890.1	NC_006088.5	1460	2	NC_006095.5	309	29	1025.31	1374.12	1611	NA	NA	NA	NA	NA	NA	NA	LR606184.1	A
1024	NW_011951891.1	NW_020110167.1	0	0	NW_020110165.1	184	111	73.7355	40.5286	1606	NA	NA	NA	NA	NA	NA	NA	LR606180.1	Z
1025	NW_011951892.1	NW_020110167.1	0	0	NW_020110165.1	5	2	107.41	150.24	1595	NA	NA	NA	NA	NA	NA	NA	LR606204.1	A
1026	NW_011951893.1	NC_006127.5	448	2	NC_006088.5	1	2	165.538	162.905	1513	NA	NA	NA	NA	NA	NA	NA	UFQG02000090.1	A
1027	NW_011951894.1	NC_006094.5	5282	3	NC_006093.5	547	520	40.3524	50.4605	1593	NA	NA	NA	NA	NA	NA	NA	LR606186.1	A
1028	NW_011951895.1	NC_006127.5	1836	1	NC_006091.5	180	91	31.9532	17.2418	1588	NA	NA	NA	NA	NA	NA	NA	LR606180.1	Z
1029	NW_011951896.1	NW_020110167.1	0	0	NW_020110165.1	139	43	39.1914	43.1838	1527	NA	NA	NA	NA	NA	NA	NA	UFQG02000111.1	A
1030	NW_011951897.1	NW_020110167.1	0	0	NW_020110165.1	1	1	51.9922	43.9689	1527	NA	NA	NA	NA	NA	NA	NA	LR606183.1	A
1031	NW_011951898.1	NC_006093.5	2678	1	NW_020110167.1	131	141	41.1524	45.0086	1521	NA	NA	NA	NA	NA	NA	NA	LR606191.1	A
1032	NW_011951899.1	NC_006127.5	3336	4	NW_020110167.1	36	128	78.4462	44.0822	1572	NA	NA	NA	NA	NA	NA	NA	LR606180.1	Z
1033	NW_011951900.1	NC_006094.5	218	1	NW_020110167.1	151	193	604.818	753.501	1561	NA	NA	NA	NA	NA	NA	NA	LR606200.1	A
1034	NW_011951901.1	NC_006106.5	4876	2	NW_020110167.1	1285	1506	124.654	148.125	1554	0.00147663	-0.0136493	0.0184772	NA	NA	NA	NA	LR606200.1	A
1035	NW_011951902.1	NC_006127.5	1622	4	NC_006089.5	1	1	2.37946	6.40074	1536	NA	NA	NA	NA	NA	NA	NA	LR606183.1	A
1036	NW_011951903.1	NC_006090.5	1178	1	NW_020110167.1	1	1	16597.9	23516	1479	NA	NA	NA	NA	NA	NA	NA	LR606180.1	Z
1037	NW_011951904.1	NC_006089.5	1252	1	NW_020110167.1	206	179	44.3764	43.6517	1533	NA	NA	NA	NA	NA	NA	NA	LR606184.1	A
1038	NW_011951905.1	NC_006088.5	2128	1	NW_020110167.1	439	560	79.5518	110.48	1529	-0.00185356	-0.00247421	-0.00144056	NA	NA	NA	NA	UFQG02000115.1	A
1039	NW_011951906.1	NC_006101.5	2734	1	NW_020110167.1	2911	1104	570.503	661.881	1526	-0.0222226	-0.0309842	-0.0128992	NA	NA	NA	NA	UFQG02000058.1	A
1040	NW_011951907.1	NW_020110167.1	0	0	NW_020110165.1	5	4	3053.58	3452.91	1416	-0.00739708	-0.040985	0.0232968	NA	NA	NA	NA	UFQG02000085.1	A
1041	NW_011951908.1	NC_006088.5	6532	8	NC_006089.5	4	2	278.039	380.419	1501	NA	NA	NA	NA	NA	NA	NA	LR606180.1	Z
1042	NW_011951909.1	NC_006098.5	2990	1	NW_020110167.1	164	149	30.2302	34.8367	1498	NA	NA	NA	NA	NA	NA	NA	LR606189.1	A
1043	NW_011951910.1	NC_006094.5	2824	1	NW_020110167.1	194	190	50.1654	62.2317	1434	NA	NA	NA	NA	NA	NA	NA	LR606186.1	A
1044	NW_011951911.1	NW_020110167.1	0	0	NW_020110165.1	1	1	1.60781	3.22742	1487	NA	NA	NA	NA	NA	NA	NA	LR606180.1	Z
1045	NW_011951912.1	NC_008465.4	6216	9	NC_006092.5	196	137	1433.95	1187.69	1374	-0.00644767	-0.0158403	0.0019153	NA	NA	NA	NA	UFQG02000057.1	A
1046	NW_011951913.1	NW_020110167.1	0	0	NW_020110165.1	2	1	46871.5	56130.5	1426	NA	NA	NA	NA	NA	NA	NA	UFQG02000084.1	A
1047	NW_011951914.1	NC_006088.5	2410	1	NW_020110167.1	418	77	136.018	150.022	1487	NA	NA	NA	NA	NA	NA	NA	LR606187.1	A
1048	NW_011951915.1	NC_006088.5	1758	1	NC_006090.5	1	4	559.233	440.87	1485	NA	NA	NA	NA	NA	NA	NA	UFQG02000055.1	A
1049	NW_011951916.1	NC_006091.5	1052	2	NC_006089.5	302	390	213.75	243.695	1469	NA	NA	NA	NA	NA	NA	NA	LR606202.1	A
1050	NW_011951917.1	NW_020110167.1	0	0	NW_020110165.1	4	77	65.4163	36.061	1476	NA	NA	NA	NA	NA	NA	NA	LR606180.1	Z
1051	NW_011951918.1	NC_006098.5	348	1	NW_020110167.1	1	1	1377.24	1405.74	1471	NA	NA	NA	NA	NA	NA	NA	LR606196.1	A
1052	NW_011951919.1	NC_006088.5	1642	1	NC_006091.5	1	1	121.449	138.563	1409	NA	NA	NA	NA	NA	NA	NA	LR606180.1	Z
1053	NW_011951920.1	NC_008465.4	1730	2	NC_028740.2	413	4563	183.775	1653.14	1414	0.0231102	-0.0250264	0.0525644	NA	NA	NA	NA	UFQG02000055.1	A
1054	NW_011951921.1	NC_008465.4	8808	5	NC_006089.5	79	110	24.8971	27.8283	1456	NA	NA	NA	NA	NA	NA	NA	LR606195.1	A
1055	NW_011951922.1	NC_006089.5	1318	2	NW_020110167.1	222	191	58.8317	80.4381	1455	NA	NA	NA	NA	NA	NA	NA	LR606198.1	A
1056	NW_011951923.1	NW_020110165.1	7728	3	NC_006110.5	24	5	42.9031	41.514	1454	NA	NA	NA	NA	NA	NA	NA	LR606183.1	A
1057	NW_011951924.1	NC_006097.5	226	1	NW_020110167.1	35	41	538.12	717.216	1448	0.00399764	-0.00106031	0.00959765	NA	NA	NA	NA	UFQG02000081.1	A
1058	NW_011951925.1	NC_006090.5	2062	1	NW_020110167.1	72	95	26.2213	32.7069	1438	NA	NA	NA	NA	NA	NA	NA	LR606193.1	A
1059	NW_011951926.1	NW_020110167.1	0	0	NW_020110165.1	117	151	28.5621	42.5992	1380	NA	NA	NA	NA	NA	NA	NA	LR606186.1	A
1060	NW_011951927.1	NC_006127.5	5046	3	NC_006088.5	90	90	45.5869	44.7773	1427	NA	NA	NA	NA	NA	NA	NA	LR606181.1	A
1061	NW_011951928.1	NC_006127.5	5046	3	NC_006088.5	57	105	33.7164	35.7357	1427	NA	NA	NA	NA	NA	NA	NA	LR606181.1	A
1062	NW_011951929.1	NC_006090.5	2062	1	NW_020110167.1	89	88	20.4802	20.3828	1405	NA	NA	NA	NA	NA	NA	NA	LR606193.1	A
1063	NW_011951930.1	NW_020110167.1	0	0	NW_020110165.1	1	4	56.1736	562.674	1366	NA	NA	NA	NA	NA	NA	NA	LR606180.1	Z
1064	NW_011951931.1	NW_020110167.1	0	0	NW_020110165.1	1	1	271.448	289.833	1294	NA	NA	NA	NA	NA	NA	NA	LR606184.1	A
1065	NW_011951932.1	NC_008465.4	8528	5	NW_020110167.1	71	84	20.2366	22.0534	1386	NA	NA	NA	NA	NA	NA	NA	LR606195.1	A
1066	NW_011951933.1	NW_020110167.1	0	0	NW_020110165.1	109	125	26.9976	35.0285	1400	-0.00477223	-0.00477223	-0.00477223	NA	NA	NA	NA	LR606189.1	A
1067	NW_011951934.1	NC_006088.5	4346	4	NC_006127.5	1	1	96.7126	102.093	1368	NA	NA	NA	NA	NA	NA	NA	LR606181.1	A
1068	NW_011951935.1	NC_006089.5	1706	1	NW_020110167.1	2	198	67.5714	107.501	1374	NA	NA	NA	NA	NA	NA	NA	LR606183.1	A
1069	NW_011951936.1	NC_006095.5	2018	1	NW_020110167.1	399	269	103.764	121.291	1371	NA	NA	NA	NA	NA	NA	NA	LR606192.1	A
1070	NW_011951937.1	NC_006088.5	2310	1	NW_020110167.1	535	1	192.064	210.836	1364	NA	NA	NA	NA	NA	NA	NA	UFQG02000013.1	A
1071	NW_011951938.1	NW_020110167.1	0	0	NW_020110165.1	1	1	12.8217	21.873	1246	NA	NA	NA	NA	NA	NA	NA	LR606180.1	Z
1072	NW_011951939.1	NC_008465.4	2700	1	NC_006089.5	150	201	32.1987	40.6017	1350	-0.00923893	-0.0141792	-0.00429863	NA	NA	NA	NA	LR606195.1	A
1073	NW_011951940.1	NW_020110167.1	0	0	NW_020110165.1	1	2	20.7494	16.3998	1295	NA	NA	NA	NA	NA	NA	NA	UFQG02000073.1	A
1074	NW_011951941.1	NC_006089.5	4010	7	NC_006088.5	17	20	61.3887	77.838	1340	NA	NA	NA	NA	NA	NA	NA	LR606182.1	A
1075	NW_011951942.1	NC_006089.5	1460	1	NW_020110167.1	1	2	73.9671	76.262	1337	NA	NA	NA	NA	NA	NA	NA	LR606184.1	A
1076	NW_011951943.1	NW_020110167.1	0	0	NW_020110165.1	1	1	341.566	335.97	1275	NA	NA	NA	NA	NA	NA	NA	UFQG02000057.1	A
1077	NW_011951944.1	NC_008465.4	3546	2	NC_006102.5	1	1	6.88816	5.87012	1273	NA	NA	NA	NA	NA	NA	NA	UFQG02000100.1	A
1078	NW_011951945.1	NC_006126.5	14304	6	NC_006088.5	2	23	45.893	98.6394	1322	NA	NA	NA	NA	NA	NA	NA	LR606192.1	A
1079	NW_011951946.1	NW_020110167.1	0	0	NW_020110165.1	2	1	2100.65	2489.14	1255	NA	NA	NA	NA	NA	NA	NA	UFQG02000085.1	A
1080	NW_011951947.1	NC_006089.5	722	1	NC_006101.5	8443	1711	3356.46	4760.93	1244	NA	NA	NA	NA	NA	NA	NA	LR606206.1	A
1081	NW_011951948.1	NC_006107.5	1450	1	NC_006089.5	182	244	33.2089	50.3878	1296	0.00189117	0.00189117	0.00189117	NA	NA	NA	NA	LR606183.1	A
1082	NW_011951949.1	NC_006103.5	424	1	NC_006097.5	1	1	11.5551	12.0967	1276	NA	NA	NA	NA	NA	NA	NA	UFQG02000057.1	A
1083	NW_011951950.1	NC_006089.5	2530	1	NC_008465.4	2	74	20.7931	25.9661	1265	NA	NA	NA	NA	NA	NA	NA	LR606183.1	A
1084	NW_011951951.1	NC_006089.5	2528	1	NC_008465.4	64	90	20.5392	20.0055	1264	NA	NA	NA	NA	NA	NA	NA	LR606183.1	A
1085	NW_011951952.1	NC_006102.5	1438	1	NW_020110167.1	174	20	68.1183	80.4477	1261	NA	NA	NA	NA	NA	NA	NA	LR606189.1	A
1086	NW_011951953.1	NC_006105.5	1442	1	NW_020110167.1	159	178	48.296	50.0018	1257	NA	NA	NA	NA	NA	NA	NA	LR606185.1	A
1087	NW_011951954.1	NW_020110167.1	0	0	NW_020110165.1	10	1	194814	160774	1166	NA	NA	NA	NA	NA	NA	NA	LR606199.1	A
1088	NW_011951955.1	NW_020110165.1	2460	1	NC_006106.5	1	2	76.435	97.5865	1251	NA	NA	NA	NA	NA	NA	NA	UFQG02000068.1	A
1089	NW_011951956.1	NW_020110167.1	0	0	NW_020110165.1	11	29	298.834	334.579	1245	NA	NA	NA	NA	NA	NA	NA	UFQG02000115.1	A
1090	NW_011951957.1	NC_006091.5	2480	2	NW_020110167.1	173	228	42.2108	53.3235	1241	NA	NA	NA	NA	NA	NA	NA	LR606181.1	A
1091	NW_011951958.1	NC_008465.4	1898	2	NW_020110167.1	156	159	900.02	926.207	1124	NA	NA	NA	NA	NA	NA	NA	UFQG02000055.1	A
1092	NW_011951959.1	NW_020110164.1	4970	4	NC_006109.5	4	1	197.015	172.829	1181	NA	NA	NA	NA	NA	NA	NA	LR606185.1	A
1093	NW_011951960.1	NW_020110167.1	0	0	NW_020110165.1	4	4	554.57	2176.89	1233	-0.0179784	-0.0540476	0.0254438	NA	NA	NA	NA	LR606203.1	A
1094	NW_011951961.1	NC_006115.5	164	1	NW_020110167.1	2	1	77.7063	139.02	1232	NA	NA	NA	NA	NA	NA	NA	LR606182.1	A
1095	NW_011951962.1	NW_020110167.1	0	0	NW_020110165.1	35	90	24.1674	33.5908	1230	NA	NA	NA	NA	NA	NA	NA	LR606188.1	A
1096	NW_011951963.1	NC_006088.5	3218	2	NC_006098.5	143	179	80.7438	91.0314	1222	NA	NA	NA	NA	NA	NA	NA	LR606189.1	A
1097	NW_011951964.1	NC_008465.4	3456	4	NC_006103.5	7	2	473.078	244.59	1112	NA	NA	NA	NA	NA	NA	NA	UFQG02000057.1	A
1098	NW_011951965.1	NW_020110167.1	0	0	NW_020110165.1	1	1	10.1228	18.8734	1160	NA	NA	NA	NA	NA	NA	NA	UFQG02000057.1	A
1099	NW_011951966.1	NC_006093.5	2158	1	NW_020110167.1	70	68	20.0143	21.4644	1204	NA	NA	NA	NA	NA	NA	NA	LR606191.1	A
1100	NW_011951967.1	NC_006095.5	1448	1	NW_020110167.1	327	24	124.652	133.7	1208	NA	NA	NA	NA	NA	NA	NA	LR606192.1	A
1101	NW_011951968.1	NC_006097.5	1304	2	NC_006115.5	3	2	8.06404	9.91696	1138	NA	NA	NA	NA	NA	NA	NA	LR606182.1	A
1102	NW_011951969.1	NW_020110167.1	0	0	NW_020110165.1	2	1	4075.01	3135.19	1099	0.0306115	0.0306115	0.0306115	NA	NA	NA	NA	UFQG02000057.1	A
1103	NW_011951970.1	NW_020110167.1	0	0	NW_020110165.1	1	1	6.69067	15.0003	1096	NA	NA	NA	NA	NA	NA	NA	LR606180.1	Z
1104	NW_011951971.1	NC_006103.5	758	1	NW_020110167.1	807	1198	125.159	187.783	1138	NA	NA	NA	NA	NA	NA	NA	UFQG02000055.1	A
1105	NW_011951972.1	NC_006089.5	234	1	NW_020110167.1	195	82	54.7887	63.7766	1140	NA	NA	NA	NA	NA	NA	NA	LR606184.1	A
1106	NW_011951973.1	NC_006105.5	5290	3	NC_006088.5	42	43	19.0807	18.1235	1192	NA	NA	NA	NA	NA	NA	NA	LR606185.1	A
1107	NW_011951974.1	NW_020110167.1	0	0	NW_020110165.1	2	1	2.01325	4.1493	1099	NA	NA	NA	NA	NA	NA	NA	UFQG02000091.1	A
1108	NW_011951975.1	NW_020110167.1	0	0	NW_020110165.1	180	15	58.865	64.3535	1149	NA	NA	NA	NA	NA	NA	NA	LR606194.1	A
1109	NW_011951976.1	NC_006114.5	1788	3	NW_020110167.1	17	83	128.41	159.405	1165	NA	NA	NA	NA	NA	NA	NA	LR606188.1	A
1110	NW_011951977.1	NC_006089.5	2242	1	NW_020110167.1	1	1	24.1378	34.3402	1137	NA	NA	NA	NA	NA	NA	NA	LR606184.1	A
1111	NW_011951978.1	NC_028739.2	1518	1	NC_006127.5	44	123	161.792	160.541	1075	NA	NA	NA	NA	NA	NA	NA	UFQG02000061.1	A
1112	NW_011951979.1	NW_020110167.1	0	0	NW_020110165.1	1	23	727.265	776.648	1112	NA	NA	NA	NA	NA	NA	NA	LR606196.1	A
1113	NW_011951980.1	NC_006088.5	11174	5	NC_006127.5	1216	1642	287.969	357.03	1150	NA	NA	NA	NA	NA	NA	NA	LR606200.1	A
1114	NW_011951981.1	NC_006091.5	800	1	NW_020110167.1	1	2	19.784	35.8784	1149	NA	NA	NA	NA	NA	NA	NA	LR606187.1	A
1115	NW_011951982.1	NW_020110167.1	0	0	NW_020110165.1	140	143	40.3292	42.013	1101	NA	NA	NA	NA	NA	NA	NA	LR606181.1	A
1116	NW_011951983.1	NC_006095.5	2230	1	NW_020110167.1	115	166	39.185	48.4822	1137	0.00124881	0.000935193	0.00177084	NA	NA	NA	NA	LR606192.1	A
1117	NW_011951984.1	NW_020110167.1	0	0	NW_020110165.1	5	1	13.4093	21.6267	1047	NA	NA	NA	NA	NA	NA	NA	UFQG02000091.1	A
1118	NW_011951985.1	NC_006127.5	1086	1	NC_006100.5	110	60	33.1561	23.4043	1136	NA	NA	NA	NA	NA	NA	NA	LR606180.1	Z
1119	NW_011951986.1	NW_020110167.1	0	0	NW_020110165.1	4	1	1.7668	2.68763	1133	NA	NA	NA	NA	NA	NA	NA	LR606182.1	A
1120	NW_011951987.1	NC_006104.5	2128	1	NW_020110167.1	160	202	56.8696	69.7427	1065	0.00124881	0.00521596	0.00521596	NA	NA	NA	NA	LR606204.1	A
1121	NW_011951988.1	NW_020110167.1	0	0	NW_020110165.1	165	195	56.2697	52.687	1117	NA	NA	NA	NA	NA	NA	NA	LR606196.1	A
1122	NW_011951989.1	NC_006095.5	2254	2	NW_020110167.1	486	682	119.784	143.751	1109	NA	NA	NA	NA	NA	NA	NA	LR606192.1	A
1123	NW_011951990.1	NC_006088.5	856	1	NW_020110167.1	1	352	102.384	120.388	1099	NA	NA	NA	NA	NA	NA	NA	LR606203.1	A
1124	NW_011951991.1	NC_006106.5	1144	1	NW_020110167.1	74	131	25.2485	37.885	1098	NA	NA	NA	NA	NA	NA	NA	LR606190.1	A
1125	NW_011951992.1	NC_006088.5	1962	1	NW_020110167.1	1619	1697	586.542	546.164	982	0.00124881	-0.0072028	0.0122508	NA	NA	NA	NA	UFQG02000059.1	A
1126	NW_011951993.1	NC_006102.5	540	1	NW_020110167.1	6038	9337	1423.26	1832.05	1094	0.00124881	-0.0206446	0.0184871	NA	NA	NA	NA	LR606206.1	A
1127	NW_011951994.1	NC_006115.5	1978	2	NW_020110167.1	10	3	92.5822	96.0329	1089	NA	NA	NA	NA	NA	NA	NA	LR606192.1	A
1128	NW_011951995.1	NC_006092.5	2146	1	NW_020110167.1	763	911	212.448	244.275	1085	NA	NA	NA	NA	NA	NA	NA	LR606196.1	A
1129	NW_011951996.1	NC_008465.4	1966	2	NC_006096.5	44	56	680.692	465.232	1034	0.00124881	-0.00612175	0.0295997	NA	NA	NA	NA	UFQG02000055.1	A
1130	NW_011951997.1	NW_020110167.1	0	0	NW_020110165.1	115	134	42.985	49.4481	1017	NA	NA	NA	NA	NA	NA	NA	LR606194.1	A
1131	NW_011951998.1	NW_020110167.1	0	0	NW_020110165.1	6	3	1317.83	1519.11	947	NA	NA	NA	NA	NA	NA	NA	LR606184.1	A
1132	NW_011951999.1	NW_020110167.1	0	0	NW_020110165.1	31	65	80.9442	42.7033	1063	NA	NA	NA	NA	NA	NA	NA	LR606180.1	Z
1133	NW_011952000.1	NC_006098.5	1136	1	NW_020110167.1	90	53	38.5571	66.5136	944	NA	NA	NA	NA	NA	NA	NA	LR606189.1	A
1134	NW_011952001.1	NC_006088.5	1370	2	NC_006127.5	1199	1411	796.601	1334.97	1021	NA	NA	NA	NA	NA	NA	NA	LR606182.1	A
1135	NW_011952002.1	NC_006091.5	578	1	NW_020110167.1	11	6	462.946	508.5	988	NA	NA	NA	NA	NA	NA	NA	LR606204.1	A
1136	NW_011952003.1	NC_006091.5	1148	2	NC_006088.5	1059	581	542.816	333.67	1017	NA	NA	NA	NA	NA	NA	NA	UFQG02000055.1	A
1137	NW_011952004.1	NC_006109.5	382	1	NC_006091.5	127	107	35.9445	44.0987	958	NA	NA	NA	NA	NA	NA	NA	LR606193.1	A
1138	NW_011952005.1	NC_006089.5	1650	1	NW_020110167.1	147	222	54.376	63.5864	1030	NA	NA	NA	NA	NA	NA	NA	LR606183.1	A
1139	NW_011952006.1	NC_006088.5	1518	1	NW_020110167.1	2	1	42.1424	56.5659	1005	NA	NA	NA	NA	NA	NA	NA	LR606194.1	A
1140	NW_011952007.1	NC_008465.4	442	1	NC_006088.5	160	157	31.106	37.7367	1021	NA	NA	NA	NA	NA	NA	NA	LR606197.1	A
1141	NW_011952008.1	NC_006088.5	1094	2	NC_006089.5	508	1	2191.57	2637.81	1015	0.00124881	0.00607488	0.0368384	NA	NA	NA	NA	LR606184.1	A
1142	NW_011952009.1	NC_006127.5	1950	1	NW_020110167.1	186	103	39.5151	29.0504	1002	NA	NA	NA	NA	NA	NA	NA	LR606180.1	Z
Table S1.
Full raw data file, containing all values used to refer results in the paper.
Columns explanation:
golden_contig	Scaffold name in golden eagle scaffold assembled genome
chicken_contig_best	Chromsome name in chicken genome that the "golden_contig" mapped best to
mapped_bases_best	Number of bases of "golden_contig" that mapped to the reported chicken chromosome
mapped_reads_best	Number of continues reads of "golden_contig" that mapped to the reported chicken chromosome
chicken_contig_secondbest	Chromsome name in chicken genome that the "golden_contig" mapped second best to
mode_M_WZ	Mode of sequencing depth of high depth male of "golden_contig"
mode_F_XA	Mode of sequencing depth of high depth female of "golden_contig"
sd_M_WZ	Standard deviation of mode of sequencing depth of high depth male of "golden_contig"
sd_F_XA	Standard deviation of mode of sequencing depth of high depth female of "golden_contig"
length_golden_contig	Length (number of bases) of "golden_contig"
mean load	The mean SNP-loading of "golden_contig"
X5pctile	SNP loading of the 5. percentil of "golden_contig"
X95pctile	SNP loading of the 95. percentil of "golden_contig"
het_m_all	Heterozygoes sites with no filtering in the high depth male in the "golden_contig"
het_f_all	Heterozygoes sites with no filtering in the high depth female in the "golden_contig"
het_m_filtered	Heterozygoes sites with filtering as described in the paper in the high depth male in the "golden_contig"
het_f_filtered	Heterozygoes sites with filtering as described in the paper in the high depth female in the "golden_contig"
TrueChromosome	Chromsome name in golden eagle chromosome assembled genome that the "golden_contig" mapped to
TrueChromosomeZorA	Separation of the chromosomes in "TrueChromosome" into autosomes and Z-chromosome
